# Supplementary material for: Combined use of Oxford Nanopore and Illumina sequencing yields insights into soybean structural variation biology
Source: BMC Biol. 2022 Feb 23;20:53. doi: 10.1186/s12915-022-01255-w (PMC8867729; doi:10.1186/s12915-022-01255-w)
Supplement: Supplementary file 2 — Additional file 2. Statistics of the conditional hypergeometric test for the overrepresentation of GO Biological Process terms using the GOstats R package. P-values are Bonferroni-corrected p-values. [file 12915_2022_1255_MOESM2_ESM.csv]

go_id	description	number_of_genes	expected_count	observed_count	odds_ratio	p_value
GO:0006952	defense response	3218	31.8573629315352	73	2.62383940274407	2.77108248562711e-08
GO:1901420	negative regulation of response to alcohol	157	1.56624259982366	10	6.90000352472595	0.00600012378716151
GO:0009788	negative regulation of abscisic acid-activated signaling pathway	157	1.56624259982366	10	6.90000352472595	0.00600012378716151
GO:0032922	circadian regulation of gene expression	52	0.518755510769618	6	13.128093645485	0.0177053948028983
GO:0010483	pollen tube reception	34	0.339186295503212	5	17.3163418290855	0.0285216046597679
GO:1905957	regulation of cellular response to alcohol	334	3.33200654994332	13	4.12153599635603	0.0494039509717316
GO:0051646	mitochondrion localization	21	0.209497417810807	4	23.578631452581	0.0689102748139029
GO:0050832	defense response to fungus	807	8.05068648444388	21	2.74392875318066	0.101002494782429
GO:0030308	negative regulation of cell growth	46	0.458899105680816	5	12.2444014721477	0.127367619960179
GO:0032940	secretion by cell	53	0.523850451224753	5	10.5569948186528	0.241236780468805
GO:0007165	signal transduction	3271	31.8822394815348	53	1.7827357235184	0.248308340930474
GO:0010648	negative regulation of cell communication	304	3.03272452449931	11	3.80360799609946	0.363853599004328
GO:0023057	negative regulation of signaling	304	3.03272452449931	11	3.80360799609946	0.363853599004328
GO:0051707	response to other organism	2952	29.4493513036906	49	1.77040743899037	0.445978991175583
GO:0009607	response to biotic stimulus	2979	29.7187051265903	49	1.75279184821631	0.547335974799133
GO:0009605	response to external stimulus	3951	39.4154427509762	61	1.65748302190845	0.549230558713477
GO:0050896	response to stimulus	9691	90.9506933744222	119	1.48425384222501	0.61255002081369
GO:0045324	late endosome to vacuole transport	72	0.718276861065625	5	7.48788029163645	1.0520010486182
GO:0072318	clathrin coat disassembly	21	0.209497417810807	3	16.6586089906701	1.54800460887503
GO:0010118	stomatal movement	491	4.89824914976697	13	2.75666124080973	1.98283041536131
GO:0006468	protein phosphorylation	1977	19.3986968187045	33	1.78008599767859	3.01404965586322
GO:0051128	regulation of cellular component organization	852	8.4996095226099	18	2.19624300559552	3.43286464022818
GO:0009742	brassinosteroid mediated signaling pathway	188	1.87550069278247	7	3.889076680538	3.96775852448026
GO:0071383	cellular response to steroid hormone stimulus	188	1.87550069278247	7	3.889076680538	3.96775852448026
GO:0009966	regulation of signal transduction	811	8.09059075450309	17	2.17523577224966	4.82993495727712
GO:0002376	immune system process	118	1.15590591884208	5	4.51918981591027	8.41675660857908
GO:0071215	cellular response to abscisic acid stimulus	719	7.17279254314145	15	2.15836390479599	8.46915143515785
GO:0009626	plant-type hypersensitive response	274	2.7334424990553	8	3.02557941244865	8.88473059352554
GO:0016197	endosomal transport	123	1.22705630432044	5	4.24606614937795	10.7679784535148
GO:0048235	pollen sperm cell differentiation	79	0.788109333669228	4	5.33659863945578	10.9952001943014
GO:0051704	multi-organism process	1137	11.342788764328	20	1.8182251090497	14.8686416531978
GO:0046777	protein autophosphorylation	560	5.5865978082882	12	2.20979698905109	15.2349017551825
GO:0006887	exocytosis	136	1.35674518201285	5	3.82343179555261	16.1666889081846
GO:0009741	response to brassinosteroid	247	2.46408867615569	7	2.928588260497	16.826760922343
GO:0000910	cytokinesis	252	2.51396901372969	7	2.86845391112743	18.6048879216941
GO:0120254	olefinic compound metabolic process	196	1.95530923290087	6	3.16672064777328	19.2321477579849
GO:0016114	terpenoid biosynthetic process	316	3.15243733467691	8	2.61018878029187	19.7780113050158
GO:0051607	defense response to virus	144	1.43655372213125	5	3.60264218292885	20.2701784384778
GO:0051261	protein depolymerization	96	0.957702481420834	4	4.34860248447205	21.3235059438489
GO:0009860	pollen tube growth	321	3.20231767225091	8	2.56816310398208	21.531477747275
GO:0040007	growth	528	5.17606784408309	11	2.18354687228245	21.5708322497726
GO:0052542	defense response by callose deposition	98	0.977654616450435	4	4.25586191923578	22.8335071046039
GO:0009856	pollination	695	6.85169309901414	13	1.94589520395972	29.2261404710452
GO:0042631	cellular response to water deprivation	106	1.05746315656884	4	3.92126850740296	29.532823335276
GO:0007020	microtubule nucleation	24	0.239425620355208	2	9.06252884171666	32.0027318226652
GO:0010183	pollen tube guidance	109	1.08739135911324	4	3.8089407191448	32.3228884967312
GO:0006935	chemotaxis	109	1.08739135911324	4	3.8089407191448	32.3228884967312
GO:0006955	immune response	1005	10.0259478523744	17	1.73930704068879	34.1720314713838
GO:0040011	locomotion	112	1.11731956165764	4	3.70285336356765	35.2673798967057
GO:0009688	abscisic acid biosynthetic process	65	0.648444388462023	3	4.83095296724945	36.8621178561191
GO:0009733	response to auxin	1030	10.2753495402444	17	1.69527540391793	41.7552945524323
GO:0050665	hydrogen peroxide biosynthetic process	28	0.27932989041441	2	7.66751269035533	42.7032296107681
GO:0071229	cellular response to acid chemical	119	1.18715203426124	4	3.47684117125111	42.7462613002691
GO:0006720	isoprenoid metabolic process	439	4.37949363899735	9	2.10216333153056	45.0071701708114
GO:0060321	acceptance of pollen	29	0.28930595792921	2	7.38334273359654	45.569448960264
GO:0031640	killing of cells of other organism	29	0.28930595792921	2	7.38334273359654	45.569448960264
GO:2000779	regulation of double-strand break repair	29	0.28930595792921	2	7.38334273359654	45.569448960264
GO:0009835	fruit ripening	29	0.28930595792921	2	7.38334273359654	45.569448960264
GO:0031110	regulation of microtubule polymerization or depolymerization	30	0.299282025444011	2	7.11947063089195	48.5085465163834
GO:0048589	developmental growth	1136	11.3328126968132	18	1.62624584717608	50.9693876655608
GO:0110096	cellular response to aldehyde	32	0.319234160473611	2	6.64450084602369	54.5984780178195
GO:0048468	cell development	766	7.64166771633707	13	1.73751642689468	61.4786336600271
GO:0060627	regulation of vesicle-mediated transport	80	0.798085401184028	3	3.88837117081392	62.2461065616007
GO:0016049	cell growth	1031	10.1672425534061	16	1.60758752052545	69.56017296
GO:0000281	mitotic cytokinesis	85	0.84796573875803	3	3.65080990504562	72.2020629473933
GO:0009566	fertilization	85	0.84796573875803	3	3.65080990504562	72.2020629473933
GO:0009567	double fertilization forming a zygote and endosperm	85	0.84796573875803	3	3.65080990504562	72.2020629473933
GO:0033037	polysaccharide localization	142	1.41660158710165	4	2.89566696243715	73.4088751558933
GO:0043288	apocarotenoid metabolic process	88	0.877893941302431	3	3.52168837000449	78.5197219347632
GO:1902644	tertiary alcohol metabolic process	88	0.877893941302431	3	3.52168837000449	78.5197219347632
GO:1901701	cellular response to oxygen-containing compound	1722	17.0254237288136	24	1.44254109694269	79.573803251409
GO:0002697	regulation of immune effector process	40	0.399042700592014	2	5.24458990114881	81.5400744082142
GO:1901064	syringal lignin metabolic process	40	0.399042700592014	2	5.24458990114881	81.5400744082142
GO:1901066	syringal lignin biosynthetic process	40	0.399042700592014	2	5.24458990114881	81.5400744082142
GO:1901428	regulation of syringal lignin biosynthetic process	40	0.399042700592014	2	5.24458990114881	81.5400744082142
GO:1901430	positive regulation of syringal lignin biosynthetic process	40	0.399042700592014	2	5.24458990114881	81.5400744082142
GO:0050688	regulation of defense response to virus	40	0.399042700592014	2	5.24458990114881	81.5400744082142
GO:0006305	DNA alkylation	92	0.917798211361632	3	3.36306715841839	87.3337273024337
GO:0006306	DNA methylation	92	0.917798211361632	3	3.36306715841839	87.3337273024337
GO:0031047	gene silencing by RNA	283	2.8232271066885	6	2.16728686475979	88.4188977144881
GO:0009826	unidimensional cell growth	733	7.31245748834866	12	1.67207004160888	89.0104763574738
GO:0045926	negative regulation of growth	43	0.424046003682312	2	4.91780048905887	90.7561018151065
GO:0098876	vesicle-mediated transport to the plasma membrane	43	0.428970903136415	2	4.8604679955429	92.5969331587269
GO:0040008	regulation of growth	742	7.40224209598186	12	1.65107020547945	95.523131716582
GO:0060560	developmental growth involved in morphogenesis	827	8.25020783473989	13	1.60476581494858	99.1584312493188
GO:0010115	regulation of abscisic acid biosynthetic process	45	0.448923038166016	2	4.63416361704639	100.225452488636
GO:1900378	positive regulation of secondary metabolite biosynthetic process	45	0.448923038166016	2	4.63416361704639	100.225452488636
GO:1900457	regulation of brassinosteroid mediated signaling pathway	45	0.448923038166016	2	4.63416361704639	100.225452488636
GO:0050789	regulation of biological process	11483	114.555183272452	128	1.17537543458402	102.270532320858
GO:0009686	gibberellin biosynthetic process	100	0.997606751480035	3	3.08507122058708	106.248332534861
GO:0032886	regulation of microtubule-based process	48	0.478851240710417	2	4.33160450231737	112.026708023829
GO:0120255	olefinic compound biosynthetic process	103	1.02142316426949	3	3.01053846153846	112.216370963606
GO:0009685	gibberellin metabolic process	103	1.02753495402444	3	2.99229007633588	113.764342626784
GO:0031540	regulation of anthocyanin biosynthetic process	49	0.488827308225217	2	4.23933470137164	116.050763720728
GO:0016102	diterpenoid biosynthetic process	104	1.03751102153924	3	2.96258786183962	116.318994751044
GO:0051052	regulation of DNA metabolic process	167	1.66600327497166	4	2.44998121948166	117.156306460439
GO:0080187	floral organ senescence	50	0.498803375740018	2	4.15090947546531	120.11782990044
GO:0012501	programmed cell death	460	4.58899105680816	8	1.77205546939148	123.978578460582
GO:1902930	regulation of alcohol biosynthetic process	52	0.518755510769618	2	3.98467005076142	128.37600096132
GO:0048511	rhythmic process	388	3.87071419574254	7	1.83812049200791	129.03557560776
GO:0018105	peptidyl-serine phosphorylation	173	1.72585968006046	4	2.36263736263736	129.183944274635
GO:0032984	protein-containing complex disassembly	173	1.72585968006046	4	2.36263736263736	129.183944274635
GO:0016101	diterpenoid metabolic process	110	1.09736742662804	3	2.79603338802882	132.146789658972
GO:0090333	regulation of stomatal closure	110	1.09736742662804	3	2.79603338802882	132.146789658972
GO:0043455	regulation of secondary metabolic process	176	1.75578788260486	4	2.32125059326056	135.407388509015
GO:0018209	peptidyl-serine modification	176	1.75578788260486	4	2.32125059326056	135.407388509015
GO:0046889	positive regulation of lipid biosynthetic process	54	0.538707645799219	2	3.83121827411167	136.791440126545
GO:0050829	defense response to Gram-negative bacterium	54	0.538707645799219	2	3.83121827411167	136.791440126545
GO:0030261	chromosome condensation	54	0.538707645799219	2	3.83121827411167	136.791440126545
GO:0006796	phosphate-containing compound metabolic process	4384	43.7350799848847	52	1.22015450192188	144.82537885756
GO:0046490	isopentenyl diphosphate metabolic process	56	0.55865978082882	2	3.68913329573228	145.354687080166
GO:0009240	isopentenyl diphosphate biosynthetic process	56	0.55865978082882	2	3.68913329573228	145.354687080166
GO:1901141	regulation of lignin biosynthetic process	57	0.56863584834362	2	3.62196585140748	149.68886766078
GO:0010119	regulation of stomatal movement	328	3.27215014485452	6	1.86225513616818	151.083978704682
GO:0044728	DNA methylation or demethylation	117	1.16719989923164	3	2.62387839828579	151.639564331257
GO:0006304	DNA modification	118	1.17717596674644	3	2.60099568536343	154.509501132804
GO:0006714	sesquiterpenoid metabolic process	119	1.18715203426124	3	2.5785075019742	157.399929749163
GO:0000018	regulation of DNA recombination	59	0.588587983373221	2	3.49470122005521	158.456768206491
GO:0051716	cellular response to stimulus	2617	23.9559149748687	30	1.28109361777703	162.566071634531
GO:0010638	positive regulation of organelle organization	189	1.88547676029727	4	2.15741864313293	163.915888446448
GO:0009926	auxin polar transport	261	2.60375362136289	5	1.95027773337596	163.965064403233
GO:0032879	regulation of localization	414	4.13009195112735	7	1.71954801260714	165.41619063303
GO:0009833	plant-type primary cell wall biogenesis	61	0.608540118402822	2	3.37606469930311	167.35017170856
GO:0035194	post-transcriptional gene silencing by RNA	192	1.91540496284167	4	2.12282891880156	170.834166139128
GO:0045834	positive regulation of lipid metabolic process	62	0.618516185917622	2	3.31971235194585	171.841299145008
GO:0065007	biological regulation	12628	125.977780576899	137	1.13524084831426	171.860159512371
GO:0061640	cytoskeleton-dependent cytokinesis	124	1.23703237183524	3	2.47164216768658	172.149763189425
GO:0008219	cell death	581	5.796095226099	9	1.57452431289641	175.239027934258
GO:0007154	cell communication	546	4.99834320855915	8	1.62479249959084	176.325627352813
GO:0007276	gamete generation	195	1.94533316538607	4	2.08932578266909	177.873363244185
GO:0030243	cellulose metabolic process	196	1.95530923290087	4	2.07839073129252	180.246091173586
GO:0009620	response to fungus	203	1.95754474387986	4	2.07582386325157	180.786856670569
GO:0006793	phosphorus metabolic process	4484	44.7326867363648	52	1.18921322726891	189.932555777638
GO:0062013	positive regulation of small molecule metabolic process	67	0.668396523491624	2	3.06395939086294	194.70074876559
GO:2001020	regulation of response to DNA damage stimulus	69	0.688348658521224	2	2.97234638987802	204.014895431047
GO:0043450	alkene biosynthetic process	71	0.708300793550825	2	2.88604428750092	213.415266407381
GO:0043449	cellular alkene metabolic process	71	0.708300793550825	2	2.88604428750092	213.415266407381
GO:1900673	olefin metabolic process	71	0.708300793550825	2	2.88604428750092	213.415266407381
GO:1900674	olefin biosynthetic process	71	0.708300793550825	2	2.88604428750092	213.415266407381
GO:0009692	ethylene metabolic process	71	0.708300793550825	2	2.88604428750092	213.415266407381
GO:0009693	ethylene biosynthetic process	71	0.708300793550825	2	2.88604428750092	213.415266407381
GO:0097435	supramolecular fiber organization	366	3.65124071041693	6	1.66405982905983	217.575465549385
GO:0007010	cytoskeleton organization	614	6.12530545408742	9	1.48737266961368	220.548643536028
GO:0031537	regulation of anthocyanin metabolic process	73	0.728252928580426	2	2.80460427539858	222.894793080851
GO:0046890	regulation of lipid biosynthetic process	141	1.40662551958685	3	2.16622413983848	225.610858923338
GO:2000012	regulation of auxin polar transport	74	0.738228996095226	2	2.76558093626622	227.66209814691
GO:0031647	regulation of protein stability	74	0.738228996095226	2	2.76558093626622	227.66209814691
GO:1905959	positive regulation of cellular response to alcohol	142	1.41660158710165	3	2.15058487561096	228.895793824793
GO:1901421	positive regulation of response to alcohol	142	1.41660158710165	3	2.15058487561096	228.895793824793
GO:0009789	positive regulation of abscisic acid-activated signaling pathway	142	1.41660158710165	3	2.15058487561096	228.895793824793
GO:0098542	defense response to other organism	1378	13.1549615563239	17	1.31019101518838	230.786881042051
GO:0019953	sexual reproduction	373	3.72107318302053	6	1.63202682875707	231.023144264865
GO:0044703	multi-organism reproductive process	373	3.72107318302053	6	1.63202682875707	231.023144264865
GO:0000075	cell cycle checkpoint	75	0.748205063610026	2	2.72762672971282	232.446652211446
GO:0080092	regulation of pollen tube growth	76	0.758181131124827	2	2.69069831252572	237.247639574559
GO:0010569	regulation of double-strand break repair via homologous recombination	20	0.199521350296007	1	5.23384410393071	245.34495846446
GO:0000076	DNA replication checkpoint	20	0.199521350296007	1	5.23384410393071	245.34495846446
GO:1900368	regulation of RNA interference	20	0.199521350296007	1	5.23384410393071	245.34495846446
GO:0017157	regulation of exocytosis	20	0.199521350296007	1	5.23384410393071	245.34495846446
GO:0009714	chalcone metabolic process	20	0.199521350296007	1	5.23384410393071	245.34495846446
GO:0009715	chalcone biosynthetic process	20	0.199521350296007	1	5.23384410393071	245.34495846446
GO:0030244	cellulose biosynthetic process	147	1.46648192467565	3	2.07564673452078	245.522341109383
GO:0060918	auxin transport	300	2.99282025444011	5	1.69075382548008	245.743371017757
GO:0051130	positive regulation of cellular component organization	222	2.21468698828568	4	1.82929226736566	246.129718761273
GO:0009914	hormone transport	302	3.01277238946971	5	1.67928216521567	250.29426133412
GO:0016441	posttranscriptional gene silencing	224	2.23463912331528	4	1.81256957328386	251.497994623104
GO:0090332	stomatal closure	150	1.49641012722005	3	2.03313080957574	255.649995878513
GO:0051046	regulation of secretion	21	0.209497417810807	1	4.9720253164557	256.37062693196
GO:0019287	isopentenyl diphosphate biosynthetic process, mevalonate pathway	21	0.209497417810807	1	4.9720253164557	256.37062693196
GO:0046822	regulation of nucleocytoplasmic transport	21	0.209497417810807	1	4.9720253164557	256.37062693196
GO:0032511	late endosome to vacuole transport via multivesicular body sorting pathway	21	0.209497417810807	1	4.9720253164557	256.37062693196
GO:0042447	hormone catabolic process	21	0.209497417810807	1	4.9720253164557	256.37062693196
GO:1903530	regulation of secretion by cell	21	0.209497417810807	1	4.9720253164557	256.37062693196
GO:0071329	cellular response to sucrose stimulus	21	0.209497417810807	1	4.9720253164557	256.37062693196
GO:0010769	regulation of cell morphogenesis involved in differentiation	80	0.798085401184028	2	2.55245346869712	256.6001105363
GO:0060284	regulation of cell development	80	0.798085401184028	2	2.55245346869712	256.6001105363
GO:0046165	alcohol biosynthetic process	151	1.50638619473485	3	2.01934186094491	259.049553946248
GO:0006066	alcohol metabolic process	306	3.05267665952891	5	1.6567961866243	259.487439233949
GO:0009750	response to fructose	81	0.808061468698829	2	2.52007967615498	261.471528561305
GO:0034285	response to disaccharide	228	2.27454339337448	4	1.78002004373178	262.346706968411
GO:0010089	xylem development	153	1.52633832976445	3	1.9923155216285	265.882582197247
GO:0009960	endosperm development	82	0.818037536213629	2	2.4885152284264	266.354782653985
GO:0009962	regulation of flavonoid biosynthetic process	82	0.818037536213629	2	2.4885152284264	266.354782653985
GO:0034656	nucleobase-containing small molecule catabolic process	22	0.219473485325608	1	4.73514165159735	267.286522272358
GO:0050691	regulation of defense response to virus by host	22	0.219473485325608	1	4.73514165159735	267.286522272358
GO:1900458	negative regulation of brassinosteroid mediated signaling pathway	22	0.219473485325608	1	4.73514165159735	267.286522272358
GO:0006102	isocitrate metabolic process	22	0.219473485325608	1	4.73514165159735	267.286522272358
GO:0009164	nucleoside catabolic process	22	0.219473485325608	1	4.73514165159735	267.286522272358
GO:0009757	hexose mediated signaling	22	0.219473485325608	1	4.73514165159735	267.286522272358
GO:0032881	regulation of polysaccharide metabolic process	83	0.828013603728429	2	2.45773014977753	271.249154237758
GO:0051273	beta-glucan metabolic process	232	2.31444766343368	4	1.74861260293591	273.337972469367
GO:0010116	positive regulation of abscisic acid biosynthetic process	23	0.229449552840408	1	4.51979286536249	278.093734663157
GO:0009099	valine biosynthetic process	23	0.229449552840408	1	4.51979286536249	278.093734663157
GO:0090069	regulation of ribosome biogenesis	23	0.229449552840408	1	4.51979286536249	278.093734663157
GO:0009720	detection of hormone stimulus	23	0.229449552840408	1	4.51979286536249	278.093734663157
GO:0009726	detection of endogenous stimulus	23	0.229449552840408	1	4.51979286536249	278.093734663157
GO:0019747	regulation of isoprenoid metabolic process	85	0.84796573875803	2	2.398385419852	281.068440835539
GO:0009415	response to water	1008	10.0558760549188	13	1.30666911581406	284.042962240332
GO:0007568	aging	487	4.83734180406393	7	1.46180017226529	286.995244216276
GO:1902222	erythrose 4-phosphate/phosphoenolpyruvate family amino acid catabolic process	24	0.239425620355208	1	4.32317006053935	288.793343482308
GO:0032950	regulation of beta-glucan metabolic process	24	0.239425620355208	1	4.32317006053935	288.793343482308
GO:0032951	regulation of beta-glucan biosynthetic process	24	0.239425620355208	1	4.32317006053935	288.793343482308
GO:2001006	regulation of cellulose biosynthetic process	24	0.239425620355208	1	4.32317006053935	288.793343482308
GO:0042724	thiamine-containing compound biosynthetic process	24	0.239425620355208	1	4.32317006053935	288.793343482308
GO:0009228	thiamine biosynthetic process	24	0.239425620355208	1	4.32317006053935	288.793343482308
GO:0006559	L-phenylalanine catabolic process	24	0.239425620355208	1	4.32317006053935	288.793343482308
GO:0045923	positive regulation of fatty acid metabolic process	24	0.239425620355208	1	4.32317006053935	288.793343482308
GO:0009718	anthocyanin-containing compound biosynthetic process	87	0.867917873787631	2	2.34183338309943	290.923898172671
GO:0000902	cell morphogenesis	1017	10.145660662552	13	1.29465168048433	295.862023686436
GO:0071174	mitotic spindle checkpoint	25	0.249401687870009	1	4.14293248945148	299.386417414929
GO:0002215	defense response to nematode	25	0.249401687870009	1	4.14293248945148	299.386417414929
GO:0007094	mitotic spindle assembly checkpoint	25	0.249401687870009	1	4.14293248945148	299.386417414929
GO:0035437	maintenance of protein localization in endoplasmic reticulum	25	0.249401687870009	1	4.14293248945148	299.386417414929
GO:1905819	negative regulation of chromosome separation	25	0.249401687870009	1	4.14293248945148	299.386417414929
GO:0034427	nuclear-transcribed mRNA catabolic process, exonucleolytic, 3'-5'	25	0.249401687870009	1	4.14293248945148	299.386417414929
GO:0051985	negative regulation of chromosome segregation	25	0.249401687870009	1	4.14293248945148	299.386417414929
GO:0033046	negative regulation of sister chromatid segregation	25	0.249401687870009	1	4.14293248945148	299.386417414929
GO:0033048	negative regulation of mitotic sister chromatid segregation	25	0.249401687870009	1	4.14293248945148	299.386417414929
GO:0045841	negative regulation of mitotic metaphase/anaphase transition	25	0.249401687870009	1	4.14293248945148	299.386417414929
GO:0031577	spindle checkpoint	25	0.249401687870009	1	4.14293248945148	299.386417414929
GO:2000816	negative regulation of mitotic sister chromatid separation	25	0.249401687870009	1	4.14293248945148	299.386417414929
GO:0071324	cellular response to disaccharide stimulus	25	0.249401687870009	1	4.14293248945148	299.386417414929
GO:0006109	regulation of carbohydrate metabolic process	163	1.62609900491246	3	1.86731870229008	300.657958059192
GO:0043255	regulation of carbohydrate biosynthetic process	90	0.897846076332032	2	2.26182510383018	305.763386616348
GO:1900376	regulation of secondary metabolite biosynthetic process	90	0.897846076332032	2	2.26182510383018	305.763386616348
GO:0023056	positive regulation of signaling	244	2.43416047361129	4	1.66067176870748	307.083047617103
GO:0048284	organelle fusion	165	1.64605113994206	3	1.84417114315333	307.720702100554
GO:0043101	purine-containing compound salvage	26	0.259377755384809	1	3.97711392405063	309.87401455896
GO:0032261	purine nucleotide salvage	26	0.259377755384809	1	3.97711392405063	309.87401455896
GO:1905623	positive regulation of leaf development	26	0.259377755384809	1	3.97711392405063	309.87401455896
GO:1902932	positive regulation of alcohol biosynthetic process	26	0.259377755384809	1	3.97711392405063	309.87401455896
GO:1900057	positive regulation of leaf senescence	26	0.259377755384809	1	3.97711392405063	309.87401455896
GO:0034508	centromere complex assembly	26	0.259377755384809	1	3.97711392405063	309.87401455896
GO:0042723	thiamine-containing compound metabolic process	26	0.259377755384809	1	3.97711392405063	309.87401455896
GO:0006772	thiamine metabolic process	26	0.259377755384809	1	3.97711392405063	309.87401455896
GO:2000762	regulation of phenylpropanoid metabolic process	92	0.917798211361632	2	2.21144952058658	315.68655309723
GO:0051049	regulation of transport	249	2.47020068156002	4	1.63588479093437	317.445245370862
GO:0010647	positive regulation of cell communication	248	2.47406474367049	4	1.63328036132486	318.560558121185
GO:1990778	protein localization to cell periphery	27	0.26935382289961	1	3.82405063291139	320.257182529784
GO:0051055	negative regulation of lipid biosynthetic process	27	0.26935382289961	1	3.82405063291139	320.257182529784
GO:0030050	vesicle transport along actin filament	27	0.26935382289961	1	3.82405063291139	320.257182529784
GO:0072659	protein localization to plasma membrane	27	0.26935382289961	1	3.82405063291139	320.257182529784
GO:0006418	tRNA aminoacylation for protein translation	93	0.927774278876433	2	2.18709209572154	320.65536634153
GO:0009719	response to endogenous stimulus	3949	39.3954906159466	44	1.13297055057618	324.920030189035
GO:0070475	rRNA base methylation	28	0.27932989041441	1	3.68232536333802	330.536958563822
GO:0016103	diterpenoid catabolic process	28	0.27932989041441	1	3.68232536333802	330.536958563822
GO:0031330	negative regulation of cellular catabolic process	28	0.27932989041441	1	3.68232536333802	330.536958563822
GO:0045487	gibberellin catabolic process	28	0.27932989041441	1	3.68232536333802	330.536958563822
GO:0060260	regulation of transcription initiation from RNA polymerase II promoter	28	0.27932989041441	1	3.68232536333802	330.536958563822
GO:0060261	positive regulation of transcription initiation from RNA polymerase II promoter	28	0.27932989041441	1	3.68232536333802	330.536958563822
GO:2000144	positive regulation of DNA-templated transcription, initiation	28	0.27932989041441	1	3.68232536333802	330.536958563822
GO:0006570	tyrosine metabolic process	28	0.27932989041441	1	3.68232536333802	330.536958563822
GO:0043038	amino acid activation	95	0.947726413906034	2	2.13994869275695	330.604529878941
GO:0043039	tRNA aminoacylation	95	0.947726413906034	2	2.13994869275695	330.604529878941
GO:0043900	regulation of multi-organism process	95	0.947726413906034	2	2.13994869275695	330.604529878941
GO:0010928	regulation of auxin mediated signaling pathway	96	0.957702481420834	2	2.11712927961983	335.583744329483
GO:0006323	DNA packaging	173	1.72585968006046	3	1.75702739110912	336.264169188344
GO:0009749	response to glucose	173	1.72585968006046	3	1.75702739110912	336.264169188344
GO:0009787	regulation of abscisic acid-activated signaling pathway	177	1.72800849815367	3	1.75465922391285	337.043514937209
GO:0010033	response to organic substance	4950	49.1717721806217	54	1.1150410899654	337.886432003154
GO:0016246	RNA interference	97	0.967678548935634	2	2.09479027518034	340.565308149734
GO:0051054	positive regulation of DNA metabolic process	29	0.28930595792921	1	3.55072332730561	340.714369621092
GO:0099518	vesicle cytoskeletal trafficking	29	0.28930595792921	1	3.55072332730561	340.714369621092
GO:0048768	root hair cell tip growth	29	0.28930595792921	1	3.55072332730561	340.714369621092
GO:0010150	leaf senescence	426	4.24980476130495	6	1.42413919413919	342.527509593445
GO:0019216	regulation of lipid metabolic process	175	1.74581181509006	3	1.73650807740103	343.463530991837
GO:0010675	regulation of cellular carbohydrate metabolic process	98	0.977654616450435	2	2.07291666666667	345.548680394144
GO:0006839	mitochondrial transport	176	1.75578788260486	3	1.72642633367162	347.071440977088
GO:0010117	photoprotection	30	0.299282025444011	1	3.42819729375818	350.790432486772
GO:0052547	regulation of peptidase activity	30	0.299282025444011	1	3.42819729375818	350.790432486772
GO:0045332	phospholipid translocation	30	0.299282025444011	1	3.42819729375818	350.790432486772
GO:0006349	regulation of gene expression by genetic imprinting	30	0.299282025444011	1	3.42819729375818	350.790432486772
GO:0009313	oligosaccharide catabolic process	30	0.299282025444011	1	3.42819729375818	350.790432486772
GO:0010466	negative regulation of peptidase activity	30	0.299282025444011	1	3.42819729375818	350.790432486772
GO:0022411	cellular component disassembly	260	2.59377755384809	4	1.55624202806122	353.564392321004
GO:0016458	gene silencing	432	4.30966116639375	6	1.40386421090646	356.024383675036
GO:0006749	glutathione metabolic process	101	1.00758281899484	2	2.00994718761216	360.504394876044
GO:0010112	regulation of systemic acquired resistance	31	0.309258092958811	1	3.31383966244726	360.766153871752
GO:0046033	AMP metabolic process	31	0.309258092958811	1	3.31383966244726	360.766153871752
GO:0046292	formaldehyde metabolic process	31	0.309258092958811	1	3.31383966244726	360.766153871752
GO:0046294	formaldehyde catabolic process	31	0.309258092958811	1	3.31383966244726	360.766153871752
GO:0110095	cellular detoxification of aldehyde	31	0.309258092958811	1	3.31383966244726	360.766153871752
GO:0009873	ethylene-activated signaling pathway	525	5.23743544527018	7	1.34721739734593	367.087927481112
GO:0009969	xyloglucan biosynthetic process	32	0.319234160473611	1	3.20685994283381	370.642530512201
GO:1902288	regulation of defense response to oomycetes	32	0.319234160473611	1	3.20685994283381	370.642530512201
GO:0046341	CDP-diacylglycerol metabolic process	32	0.319234160473611	1	3.20685994283381	370.642530512201
GO:0071514	genetic imprinting	32	0.319234160473611	1	3.20685994283381	370.642530512201
GO:0051222	positive regulation of protein transport	32	0.319234160473611	1	3.20685994283381	370.642530512201
GO:0034204	lipid translocation	32	0.319234160473611	1	3.20685994283381	370.642530512201
GO:0042304	regulation of fatty acid biosynthetic process	32	0.319234160473611	1	3.20685994283381	370.642530512201
GO:1904951	positive regulation of establishment of protein localization	32	0.319234160473611	1	3.20685994283381	370.642530512201
GO:0009097	isoleucine biosynthetic process	32	0.319234160473611	1	3.20685994283381	370.642530512201
GO:0045833	negative regulation of lipid metabolic process	32	0.319234160473611	1	3.20685994283381	370.642530512201
GO:0033260	nuclear DNA replication	32	0.319234160473611	1	3.20685994283381	370.642530512201
GO:0006549	isoleucine metabolic process	32	0.319234160473611	1	3.20685994283381	370.642530512201
GO:0090316	positive regulation of intracellular protein transport	32	0.319234160473611	1	3.20685994283381	370.642530512201
GO:0016024	CDP-diacylglycerol biosynthetic process	32	0.319234160473611	1	3.20685994283381	370.642530512201
GO:0090693	plant organ senescence	439	4.37949363899735	6	1.38092023449991	371.940555276584
GO:0051274	beta-glucan biosynthetic process	183	1.82562035520846	3	1.65899067005937	372.459140451001
GO:0040029	regulation of gene expression, epigenetic	184	1.83559642272326	3	1.6497828012315	376.102179410036
GO:0071369	cellular response to ethylene stimulus	531	5.29729185035899	7	1.33158519594184	379.567799051515
GO:0034308	primary alcohol metabolic process	33	0.329210227988412	1	3.1065664556962	380.42054926815
GO:0045861	negative regulation of proteolysis	33	0.329210227988412	1	3.1065664556962	380.42054926815
GO:0072662	protein localization to peroxisome	33	0.329210227988412	1	3.1065664556962	380.42054926815
GO:0072663	establishment of protein localization to peroxisome	33	0.329210227988412	1	3.1065664556962	380.42054926815
GO:0006625	protein targeting to peroxisome	33	0.329210227988412	1	3.1065664556962	380.42054926815
GO:0071333	cellular response to glucose stimulus	33	0.329210227988412	1	3.1065664556962	380.42054926815
GO:0002682	regulation of immune system process	270	2.6935382289961	4	1.49735307656897	383.267829482206
GO:0071941	nitrogen cycle metabolic process	106	1.05746315656884	2	1.91307106598985	385.419244436612
GO:0010817	regulation of hormone levels	625	6.23504219675022	8	1.29265317716253	388.164424598722
GO:0032388	positive regulation of intracellular transport	34	0.339186295503212	1	3.01235136171845	390.101187221097
GO:0034629	cellular protein-containing complex localization	34	0.339186295503212	1	3.01235136171845	390.101187221097
GO:0072595	maintenance of protein localization in organelle	34	0.339186295503212	1	3.01235136171845	390.101187221097
GO:0051084	'de novo' posttranslational protein folding	107	1.06743922408364	2	1.89480299734107	390.396233220972
GO:0051085	chaperone cofactor-dependent protein refolding	107	1.06743922408364	2	1.89480299734107	390.396233220972
GO:0043622	cortical microtubule organization	107	1.06743922408364	2	1.89480299734107	390.396233220972
GO:0009814	defense response, incompatible interaction	537	5.35714825544779	7	1.3163069311733	392.151558290189
GO:0008654	phospholipid biosynthetic process	275	2.7434185665701	4	1.46953836885308	398.259597713096
GO:0019288	isopentenyl diphosphate biosynthetic process, methylerythritol 4-phosphate pathway	35	0.349162363018012	1	2.92367833209233	399.685411770666
GO:0043574	peroxisomal transport	35	0.349162363018012	1	2.92367833209233	399.685411770666
GO:0080188	gene silencing by RNA-directed DNA methylation	35	0.349162363018012	1	2.92367833209233	399.685411770666
GO:0072350	tricarboxylic acid metabolic process	35	0.349162363018012	1	2.92367833209233	399.685411770666
GO:0006188	IMP biosynthetic process	35	0.349162363018012	1	2.92367833209233	399.685411770666
GO:0015693	magnesium ion transport	35	0.349162363018012	1	2.92367833209233	399.685411770666
GO:0006893	Golgi to plasma membrane transport	35	0.349162363018012	1	2.92367833209233	399.685411770666
GO:0006573	valine metabolic process	35	0.349162363018012	1	2.92367833209233	399.685411770666
GO:0140458	pre-transcriptional gene silencing by RNA	35	0.349162363018012	1	2.92367833209233	399.685411770666
GO:0046148	pigment biosynthetic process	363	3.62131250787253	5	1.39096858077698	400.854541621494
GO:0052546	cell wall pectin metabolic process	110	1.09736742662804	2	1.84202857680015	405.307185545445
GO:0000911	cytokinesis by cell plate formation	110	1.09736742662804	2	1.84202857680015	405.307185545445
GO:0009751	response to salicylic acid	365	3.64126464290213	5	1.38316993464052	406.067810755518
GO:0009904	chloroplast accumulation movement	36	0.359138430532813	1	2.84007233273056	409.174180730293
GO:0035435	phosphate ion transmembrane transport	36	0.359138430532813	1	2.84007233273056	409.174180730293
GO:0051781	positive regulation of cell division	36	0.359138430532813	1	2.84007233273056	409.174180730293
GO:0097035	regulation of membrane lipid distribution	36	0.359138430532813	1	2.84007233273056	409.174180730293
GO:0048588	developmental cell growth	113	1.1135266927414	2	1.81463847266956	413.340865359405
GO:0031109	microtubule polymerization or depolymerization	37	0.367528047396949	1	2.77318348883234	417.074152004675
GO:0046040	IMP metabolic process	37	0.369114498047613	1	2.76111111111111	418.568442421985
GO:0062014	negative regulation of small molecule metabolic process	37	0.369114498047613	1	2.76111111111111	418.568442421985
GO:1902652	secondary alcohol metabolic process	37	0.369114498047613	1	2.76111111111111	418.568442421985
GO:1901259	chloroplast rRNA processing	37	0.369114498047613	1	2.76111111111111	418.568442421985
GO:0055062	phosphate ion homeostasis	37	0.369114498047613	1	2.76111111111111	418.568442421985
GO:0072506	trivalent inorganic anion homeostasis	37	0.369114498047613	1	2.76111111111111	418.568442421985
GO:2000142	regulation of DNA-templated transcription, initiation	37	0.369114498047613	1	2.76111111111111	418.568442421985
GO:0015936	coenzyme A metabolic process	37	0.369114498047613	1	2.76111111111111	418.568442421985
GO:0009746	response to hexose	196	1.95530923290087	3	1.54673100502314	420.023717015449
GO:0033993	response to lipid	1695	16.714535591158	19	1.14538637683029	426.819525257093
GO:0007049	cell cycle	1392	13.8866859806021	16	1.16043451652387	427.850174551179
GO:0010962	regulation of glucan biosynthetic process	38	0.379090565562413	1	2.68641806363325	427.869135770134
GO:0000387	spliceosomal snRNP assembly	38	0.379090565562413	1	2.68641806363325	427.869135770134
GO:0045828	positive regulation of isoprenoid metabolic process	38	0.379090565562413	1	2.68641806363325	427.869135770134
GO:0071326	cellular response to monosaccharide stimulus	38	0.379090565562413	1	2.68641806363325	427.869135770134
GO:0071331	cellular response to hexose stimulus	38	0.379090565562413	1	2.68641806363325	427.869135770134
GO:0051321	meiotic cell cycle	375	3.74102531805013	5	1.34544134927767	432.282866303868
GO:0010555	response to mannitol	39	0.389066633077214	1	2.61565622918055	437.077190394413
GO:0099515	actin filament-based transport	39	0.389066633077214	1	2.61565622918055	437.077190394413
GO:0006342	chromatin silencing	118	1.17717596674644	2	1.71464204446	444.850854812061
GO:0006949	syncytium formation	40	0.399042700592014	1	2.54852320675105	446.193526701751
GO:0051346	negative regulation of hydrolase activity	40	0.399042700592014	1	2.54852320675105	446.193526701751
GO:0034410	cell wall beta-glucan biosynthetic process	40	0.399042700592014	1	2.54852320675105	446.193526701751
GO:0031167	rRNA methylation	40	0.399042700592014	1	2.54852320675105	446.193526701751
GO:0042761	very long-chain fatty acid biosynthetic process	40	0.399042700592014	1	2.54852320675105	446.193526701751
GO:1903829	positive regulation of cellular protein localization	40	0.399042700592014	1	2.54852320675105	446.193526701751
GO:0052324	plant-type cell wall cellulose biosynthetic process	40	0.399042700592014	1	2.54852320675105	446.193526701751
GO:0009250	glucan biosynthetic process	291	2.9030356468069	4	1.38704401621276	446.654262865118
GO:0009723	response to ethylene	748	7.46209850107066	9	1.21345627340529	447.846980791584
GO:0034284	response to monosaccharide	205	2.04509384053407	3	1.47747713702668	453.074011228751
GO:1902903	regulation of supramolecular fiber organization	120	1.19712810177604	2	1.68549427858556	454.670545360669
GO:2000904	regulation of starch metabolic process	41	0.409018768106814	1	2.48474683544304	455.219055977407
GO:0043242	negative regulation of protein-containing complex disassembly	41	0.409018768106814	1	2.48474683544304	455.219055977407
GO:0032885	regulation of polysaccharide biosynthetic process	41	0.409018768106814	1	2.48474683544304	455.219055977407
GO:0019682	glyceraldehyde-3-phosphate metabolic process	41	0.409018768106814	1	2.48474683544304	455.219055977407
GO:0001522	pseudouridine synthesis	41	0.409018768106814	1	2.48474683544304	455.219055977407
GO:0015914	phospholipid transport	41	0.409018768106814	1	2.48474683544304	455.219055977407
GO:0010224	response to UV-B	206	2.05506990804887	3	1.47016132064829	456.745054516639
GO:0071496	cellular response to external stimulus	476	4.74860813704497	6	1.27099836333879	458.35536576681
GO:0009767	photosynthetic electron transport chain	121	1.20710416929084	2	1.67128780446189	459.568518270751
GO:0042743	hydrogen peroxide metabolic process	297	2.95000882345527	4	1.36448761704734	460.970768613184
GO:0055083	monovalent inorganic anion homeostasis	42	0.418994835621615	1	2.42408150663785	464.154680475135
GO:0009612	response to mechanical stimulus	42	0.418994835621615	1	2.42408150663785	464.154680475135
GO:0007015	actin filament organization	209	2.08499811059327	3	1.448640035574	467.752074499235
GO:0031347	regulation of defense response	574	5.7262627534954	7	1.22923609127551	471.508798566073
GO:0051275	beta-glucan catabolic process	43	0.428970903136415	1	2.36630500301386	473.001293506478
GO:0000291	nuclear-transcribed mRNA catabolic process, exonucleolytic	43	0.428970903136415	1	2.36630500301386	473.001293506478
GO:0009074	aromatic amino acid family catabolic process	43	0.428970903136415	1	2.36630500301386	473.001293506478
GO:0006284	base-excision repair	43	0.428970903136415	1	2.36630500301386	473.001293506478
GO:0030245	cellulose catabolic process	43	0.428970903136415	1	2.36630500301386	473.001293506478
GO:0045839	negative regulation of mitotic nuclear division	43	0.428970903136415	1	2.36630500301386	473.001293506478
GO:0009895	negative regulation of catabolic process	43	0.428970903136415	1	2.36630500301386	473.001293506478
GO:0009861	jasmonic acid and ethylene-dependent systemic resistance	43	0.428970903136415	1	2.36630500301386	473.001293506478
GO:0046283	anthocyanin-containing compound metabolic process	124	1.23703237183524	2	1.63006574020138	474.211036820827
GO:0120251	hydrocarbon biosynthetic process	125	1.24700843935004	2	1.61677190375965	479.073698837236
GO:0048767	root hair elongation	125	1.24700843935004	2	1.61677190375965	479.073698837236
GO:0009903	chloroplast avoidance movement	44	0.438946970651216	1	2.3112157786282	481.759779529162
GO:0043173	nucleotide salvage	44	0.438946970651216	1	2.3112157786282	481.759779529162
GO:0046217	indole phytoalexin metabolic process	44	0.438946970651216	1	2.3112157786282	481.759779529162
GO:0030048	actin filament-based movement	44	0.438946970651216	1	2.3112157786282	481.759779529162
GO:0001678	cellular glucose homeostasis	44	0.438946970651216	1	2.3112157786282	481.759779529162
GO:0009403	toxin biosynthetic process	44	0.438946970651216	1	2.3112157786282	481.759779529162
GO:0031570	DNA integrity checkpoint	44	0.438946970651216	1	2.3112157786282	481.759779529162
GO:0072505	divalent inorganic anion homeostasis	44	0.438946970651216	1	2.3112157786282	481.759779529162
GO:0052314	phytoalexin metabolic process	44	0.438946970651216	1	2.3112157786282	481.759779529162
GO:0052315	phytoalexin biosynthetic process	44	0.438946970651216	1	2.3112157786282	481.759779529162
GO:0009700	indole phytoalexin biosynthetic process	44	0.438946970651216	1	2.3112157786282	481.759779529162
GO:0009862	systemic acquired resistance, salicylic acid mediated signaling pathway	44	0.438946970651216	1	2.3112157786282	481.759779529162
GO:0042744	hydrogen peroxide catabolic process	213	2.12490238065247	3	1.42090149036714	482.40745017652
GO:0001558	regulation of cell growth	216	2.13009155338092	3	1.41734427181647	484.309939371139
GO:0016072	rRNA metabolic process	487	4.85834487970777	6	1.24158004158004	484.524085917699
GO:0060966	regulation of gene silencing by RNA	45	0.448923038166016	1	2.25863060989643	490.431014234628
GO:0051017	actin filament bundle assembly	45	0.448923038166016	1	2.25863060989643	490.431014234628
GO:0006270	DNA replication initiation	45	0.448923038166016	1	2.25863060989643	490.431014234628
GO:0033157	regulation of intracellular protein transport	45	0.448923038166016	1	2.25863060989643	490.431014234628
GO:0061572	actin filament bundle organization	45	0.448923038166016	1	2.25863060989643	490.431014234628
GO:0045995	regulation of embryonic development	45	0.448923038166016	1	2.25863060989643	490.431014234628
GO:0006458	'de novo' protein folding	128	1.27693664189445	2	1.57815647409556	493.60296352273
GO:0008610	lipid biosynthetic process	1250	12.4700843935004	14	1.12862383300293	496.339627120452
GO:0009744	response to sucrose	217	2.16480665071168	3	1.39419990012128	497.029497301052
GO:0045814	negative regulation of gene expression, epigenetic	129	1.28691270940925	2	1.56569007554259	498.42552607784
GO:0043044	ATP-dependent chromatin remodeling	46	0.458899105680816	1	2.20838255977496	499.015864634706
GO:1902221	erythrose 4-phosphate/phosphoenolpyruvate family amino acid metabolic process	46	0.458899105680816	1	2.20838255977496	499.015864634706
GO:1901879	regulation of protein depolymerization	46	0.458899105680816	1	2.20838255977496	499.015864634706
GO:0030307	positive regulation of cell growth	46	0.458899105680816	1	2.20838255977496	499.015864634706
GO:0006558	L-phenylalanine metabolic process	46	0.458899105680816	1	2.20838255977496	499.015864634706
GO:0031122	cytoplasmic microtubule organization	130	1.29688877692405	2	1.55341846446701	503.237366427023
GO:0009404	toxin metabolic process	130	1.29688877692405	2	1.55341846446701	503.237366427023
GO:0071712	ER-associated misfolded protein catabolic process	47	0.468875173195617	1	2.16031920748487	507.515189147422
GO:0051494	negative regulation of cytoskeleton organization	47	0.468875173195617	1	2.16031920748487	507.515189147422
GO:0072523	purine-containing compound catabolic process	47	0.468875173195617	1	2.16031920748487	507.515189147422
GO:0010540	basipetal auxin transport	48	0.478851240710417	1	2.11430110422839	515.929837681966
GO:0010506	regulation of autophagy	48	0.478851240710417	1	2.11430110422839	515.929837681966
GO:0032509	endosome transport via multivesicular body sorting pathway	48	0.478851240710417	1	2.11430110422839	515.929837681966
GO:1901463	regulation of tetrapyrrole biosynthetic process	48	0.478851240710417	1	2.11430110422839	515.929837681966
GO:0030071	regulation of mitotic metaphase/anaphase transition	48	0.478851240710417	1	2.11430110422839	515.929837681966
GO:1901991	negative regulation of mitotic cell cycle phase transition	48	0.478851240710417	1	2.11430110422839	515.929837681966
GO:1901988	negative regulation of cell cycle phase transition	48	0.478851240710417	1	2.11430110422839	515.929837681966
GO:0006857	oligopeptide transport	48	0.478851240710417	1	2.11430110422839	515.929837681966
GO:1902099	regulation of metaphase/anaphase transition of cell cycle	48	0.478851240710417	1	2.11430110422839	515.929837681966
GO:0030036	actin cytoskeleton organization	224	2.23463912331528	3	1.34979793444095	522.507534442734
GO:0070201	regulation of establishment of protein localization	49	0.488827308225217	1	2.07020042194093	524.260651722826
GO:0051223	regulation of protein transport	49	0.488827308225217	1	2.07020042194093	524.260651722826
GO:0090087	regulation of peptide transport	49	0.488827308225217	1	2.07020042194093	524.260651722826
GO:0010315	auxin efflux	49	0.488827308225217	1	2.07020042194093	524.260651722826
GO:0000904	cell morphogenesis involved in differentiation	228	2.24676182252248	3	1.34237229437229	526.912758638982
GO:0043086	negative regulation of catalytic activity	135	1.34676911449805	2	1.49482844166253	527.126648713209
GO:0030865	cortical cytoskeleton organization	135	1.34676911449805	2	1.49482844166253	527.126648713209
GO:0015995	chlorophyll biosynthetic process	135	1.34676911449805	2	1.49482844166253	527.126648713209
GO:0044089	positive regulation of cellular component biogenesis	136	1.35674518201285	2	1.48363512387302	531.868790599769
GO:1903959	regulation of anion transmembrane transport	50	0.498803375740018	1	2.02789976750194	532.508464413078
GO:0052544	defense response by callose deposition in cell wall	50	0.498803375740018	1	2.02789976750194	532.508464413078
GO:0010726	positive regulation of hydrogen peroxide metabolic process	50	0.498803375740018	1	2.02789976750194	532.508464413078
GO:0007091	metaphase/anaphase transition of mitotic cell cycle	50	0.498803375740018	1	2.02789976750194	532.508464413078
GO:0010965	regulation of mitotic sister chromatid separation	50	0.498803375740018	1	2.02789976750194	532.508464413078
GO:0071985	multivesicular body sorting pathway	50	0.498803375740018	1	2.02789976750194	532.508464413078
GO:0032527	protein exit from endoplasmic reticulum	50	0.498803375740018	1	2.02789976750194	532.508464413078
GO:0032507	maintenance of protein location in cell	50	0.498803375740018	1	2.02789976750194	532.508464413078
GO:0050821	protein stabilization	50	0.498803375740018	1	2.02789976750194	532.508464413078
GO:0045185	maintenance of protein location	50	0.498803375740018	1	2.02789976750194	532.508464413078
GO:0044784	metaphase/anaphase transition of cell cycle	50	0.498803375740018	1	2.02789976750194	532.508464413078
GO:0052482	defense response by cell wall thickening	50	0.498803375740018	1	2.02789976750194	532.508464413078
GO:0006457	protein folding	414	4.1198700022674	5	1.21901448185067	532.973292436578
GO:0051258	protein polymerization	137	1.36672124952765	2	1.47260763301372	536.598478788016
GO:0009813	flavonoid biosynthetic process	229	2.28451946088928	3	1.31976626359522	540.596201883707
GO:0051784	negative regulation of nuclear division	51	0.508779443254818	1	1.98729113924051	540.674100636874
GO:0042168	heme metabolic process	51	0.508779443254818	1	1.98729113924051	540.674100636874
GO:1900426	positive regulation of defense response to bacterium	51	0.508779443254818	1	1.98729113924051	540.674100636874
GO:0006378	mRNA polyadenylation	51	0.508779443254818	1	1.98729113924051	540.674100636874
GO:0045786	negative regulation of cell cycle	138	1.37669731704245	2	1.46174231113765	541.315489741408
GO:0034660	ncRNA metabolic process	801	7.99083007935508	9	1.13069649988255	548.279248782324
GO:0052541	plant-type cell wall cellulose metabolic process	52	0.518755510769618	1	1.94827500620501	548.758377101101
GO:0051306	mitotic sister chromatid separation	52	0.518755510769618	1	1.94827500620501	548.758377101101
GO:0043631	RNA polyadenylation	52	0.518755510769618	1	1.94827500620501	548.758377101101
GO:0034406	cell wall beta-glucan metabolic process	52	0.518755510769618	1	1.94827500620501	548.758377101101
GO:0030705	cytoskeleton-dependent intracellular transport	52	0.518755510769618	1	1.94827500620501	548.758377101101
GO:0022603	regulation of anatomical structure morphogenesis	419	4.17997228870135	5	1.20108850093282	548.946361945449
GO:0051606	detection of stimulus	232	2.31444766343368	3	1.30237674589153	551.397011948742
GO:0007093	mitotic cell cycle checkpoint	53	0.528731578284419	1	1.91075949367089	556.762102416238
GO:0032386	regulation of intracellular transport	53	0.528731578284419	1	1.91075949367089	556.762102416238
GO:0009411	response to UV	328	3.27215014485452	4	1.22748173343411	558.960059178264
GO:0071310	cellular response to organic substance	2764	27.5738506109082	29	1.05639978281336	562.366907423507
GO:0000160	phosphorelay signal transduction system	616	6.14525758911702	7	1.14322016369707	563.35391906785
GO:0002213	defense response to insect	54	0.538707645799219	1	1.87465966085503	564.686077176421
GO:0044070	regulation of anion transport	54	0.538707645799219	1	1.87465966085503	564.686077176421
GO:0045292	mRNA cis splicing, via spliceosome	54	0.538707645799219	1	1.87465966085503	564.686077176421
GO:0060147	regulation of posttranscriptional gene silencing	54	0.538707645799219	1	1.87465966085503	564.686077176421
GO:0008361	regulation of cell size	54	0.538707645799219	1	1.87465966085503	564.686077176421
GO:0042440	pigment metabolic process	426	4.24980476130495	5	1.180905285795	567.454731912573
GO:0009967	positive regulation of signal transduction	238	2.36854702577411	3	1.27206904038211	570.807229482
GO:0019217	regulation of fatty acid metabolic process	55	0.548683713314019	1	1.8398968588842	572.531094038714
GO:0008299	isoprenoid biosynthetic process	56	0.551766169785927	1	1.82926943857176	574.918703352058
GO:0072593	reactive oxygen species metabolic process	526	5.24741151278499	6	1.14730769230769	577.607388493354
GO:0045333	cellular respiration	240	2.39425620355208	3	1.2581569877927	579.976486361357
GO:0042398	cellular modified amino acid biosynthetic process	56	0.55865978082882	1	1.80639815880322	580.297937801596
GO:1901401	regulation of tetrapyrrole metabolic process	56	0.55865978082882	1	1.80639815880322	580.297937801596
GO:0042593	glucose homeostasis	56	0.55865978082882	1	1.80639815880322	580.297937801596
GO:0009167	purine ribonucleoside monophosphate metabolic process	56	0.55865978082882	1	1.80639815880322	580.297937801596
GO:0009168	purine ribonucleoside monophosphate biosynthetic process	56	0.55865978082882	1	1.80639815880322	580.297937801596
GO:0009126	purine nucleoside monophosphate metabolic process	56	0.55865978082882	1	1.80639815880322	580.297937801596
GO:0009127	purine nucleoside monophosphate biosynthetic process	56	0.55865978082882	1	1.80639815880322	580.297937801596
GO:0014070	response to organic cyclic compound	534	5.26581829243561	6	1.14321742226442	581.995456191412
GO:0009932	cell tip growth	57	0.561690455630619	1	1.79632705795496	582.62178372787
GO:0009743	response to carbohydrate	433	4.31963723390855	5	1.16138226928317	585.889095813523
GO:0009809	lignin biosynthetic process	242	2.41420833858169	3	1.2475645980389	587.065426850953
GO:0120252	hydrocarbon metabolic process	148	1.47645799219045	2	1.36127529379042	587.743115922693
GO:0080134	regulation of response to stress	823	8.21030356468069	9	1.0995085995086	590.244004331875
GO:0000154	rRNA modification	58	0.57861191585842	1	1.74292693759716	595.600206395666
GO:0010565	regulation of cellular ketone metabolic process	245	2.44413654112609	3	1.23200428995016	597.653119209746
GO:0048584	positive regulation of response to stimulus	536	5.34717218793299	6	1.12537010159652	601.317974609061
GO:0006084	acetyl-CoA metabolic process	59	0.588587983373221	1	1.71283282409428	603.137162226514
GO:0006081	cellular aldehyde metabolic process	152	1.51636226224965	2	1.32483925549915	605.910312383175
GO:0000819	sister chromatid segregation	152	1.51636226224965	2	1.32483925549915	605.910312383175
GO:0080135	regulation of cellular response to stress	153	1.52633832976445	2	1.31603186875987	610.413990928684
GO:0071218	cellular response to misfolded protein	60	0.598564050888021	1	1.68375885003218	610.599007108901
GO:0016115	terpenoid catabolic process	60	0.598564050888021	1	1.68375885003218	610.599007108901
GO:0010030	positive regulation of seed germination	60	0.598564050888021	1	1.68375885003218	610.599007108901
GO:0009641	shade avoidance	60	0.598564050888021	1	1.68375885003218	610.599007108901
GO:0036211	protein modification process	5496	54.8284670613427	56	1.02514273356401	613.042569467061
GO:0051510	regulation of unidimensional cell growth	154	1.53631439727925	2	1.30734036868822	614.902128654666
GO:0006779	porphyrin-containing compound biosynthetic process	154	1.53631439727925	2	1.30734036868822	614.902128654666
GO:0048764	trichoblast maturation	250	2.49401687870009	3	1.20691040578546	615.170107068392
GO:0048765	root hair cell differentiation	250	2.49401687870009	3	1.20691040578546	615.170107068392
GO:0030029	actin filament-based process	250	2.49401687870009	3	1.20691040578546	615.170107068392
GO:0000003	reproduction	4306	42.9569467187303	44	1.0275985452839	616.513488919917
GO:0046185	aldehyde catabolic process	61	0.608540118402822	1	1.65565400843882	617.986487698907
GO:0000381	regulation of alternative mRNA splicing, via spliceosome	61	0.608540118402822	1	1.65565400843882	617.986487698907
GO:0045488	pectin metabolic process	348	3.47167149515052	4	1.15552325581395	618.565292428411
GO:0042742	defense response to bacterium	1135	11.3228366292984	12	1.06233303650935	620.922582423933
GO:0009902	chloroplast relocation	62	0.618516185917622	1	1.62847063706163	625.300343248971
GO:0051667	establishment of plastid localization	62	0.618516185917622	1	1.62847063706163	625.300343248971
GO:0033047	regulation of mitotic sister chromatid segregation	62	0.618516185917622	1	1.62847063706163	625.300343248971
GO:0007059	chromosome segregation	253	2.52394508124449	3	1.1923358778626	625.598241886389
GO:0046474	glycerophospholipid biosynthetic process	157	1.56624259982366	2	1.28193875880138	628.271932541499
GO:0048469	cell maturation	255	2.54389721627409	3	1.18281231067491	632.514498827305
GO:0009082	branched-chain amino acid biosynthetic process	63	0.628492253432422	1	1.60216414863209	632.541305681121
GO:2000379	positive regulation of reactive oxygen species metabolic process	63	0.628492253432422	1	1.60216414863209	632.541305681121
GO:0006505	GPI anchor metabolic process	63	0.628492253432422	1	1.60216414863209	632.541305681121
GO:0006506	GPI anchor biosynthetic process	63	0.628492253432422	1	1.60216414863209	632.541305681121
GO:0010639	negative regulation of organelle organization	158	1.57621866733846	2	1.27368866328257	632.696563799783
GO:0042542	response to hydrogen peroxide	158	1.57621866733846	2	1.27368866328257	632.696563799783
GO:0010393	galacturonan metabolic process	353	3.52155183272452	4	1.13882229109409	633.240029889096
GO:0006073	cellular glucan metabolic process	550	5.48683713314019	6	1.09601244343891	634.251002949733
GO:1901615	organic hydroxy compound metabolic process	748	7.46209850107066	8	1.07436611869602	635.54765042325
GO:0071103	DNA conformation change	256	2.55387328378889	3	1.17810699091814	635.96159447252
GO:0009629	response to gravity	256	2.55387328378889	3	1.17810699091814	635.96159447252
GO:1902850	microtubule cytoskeleton organization involved in mitosis	64	0.638468320947223	1	1.57669278681937	639.710099659479
GO:0019750	chloroplast localization	64	0.638468320947223	1	1.57669278681937	639.710099659479
GO:0098661	inorganic anion transmembrane transport	64	0.638468320947223	1	1.57669278681937	639.710099659479
GO:0051644	plastid localization	64	0.638468320947223	1	1.57669278681937	639.710099659479
GO:0090329	regulation of DNA-dependent DNA replication	64	0.638468320947223	1	1.57669278681937	639.710099659479
GO:1902074	response to salt	64	0.638468320947223	1	1.57669278681937	639.710099659479
GO:0033014	tetrapyrrole biosynthetic process	160	1.59617080236806	2	1.2575017670115	641.4971340734
GO:0008037	cell recognition	160	1.59617080236806	2	1.2575017670115	641.4971340734
GO:1903047	mitotic cell cycle process	455	4.53911071923416	5	1.10397840295538	643.130493936548
GO:0006333	chromatin assembly or disassembly	161	1.60614686988286	2	1.24956102544456	645.872841409257
GO:0044042	glucan metabolic process	555	5.5367174707142	6	1.08589043015273	645.920504105069
GO:0010054	trichoblast differentiation	259	2.58380148633329	3	1.16421159351145	646.257658965644
GO:0051129	negative regulation of cellular component organization	162	1.6082037844239	2	1.24792729591837	646.76920283964
GO:0009991	response to extracellular stimulus	556	5.546693538229	6	1.08388811188811	648.247815446374
GO:0009850	auxin metabolic process	162	1.61612293739766	2	1.24171954314721	650.232015601914
GO:0032273	positive regulation of protein polymerization	66	0.658420455976823	1	1.52810126582278	653.834045051799
GO:0002833	positive regulation of response to biotic stimulus	163	1.62609900491246	2	1.23397547056783	654.574550478221
GO:0051493	regulation of cytoskeleton organization	163	1.62609900491246	2	1.23397547056783	654.574550478221
GO:0044092	negative regulation of molecular function	163	1.62609900491246	2	1.23397547056783	654.574550478221
GO:0065004	protein-DNA complex assembly	164	1.63607507242726	2	1.22632700382277	658.900343614113
GO:0061077	chaperone-mediated protein folding	164	1.63607507242726	2	1.22632700382277	658.900343614113
GO:0000038	very long-chain fatty acid metabolic process	67	0.668396523491624	1	1.50490985807442	660.790610147045
GO:0048586	regulation of long-day photoperiodism, flowering	67	0.668396523491624	1	1.50490985807442	660.790610147045
GO:0008300	isoprenoid catabolic process	67	0.668396523491624	1	1.50490985807442	660.790610147045
GO:0000278	mitotic cell cycle	661	6.59418062728303	7	1.06332004748316	660.807344071745
GO:0071495	cellular response to endogenous stimulus	2459	24.5311500188941	25	1.0206098687285	662.283012028837
GO:0009812	flavonoid metabolic process	265	2.64365789142209	3	1.13737544432143	666.63850163134
GO:0045490	pectin catabolic process	166	1.65602720745686	2	1.21130989228674	667.50131333138
GO:0043244	regulation of protein-containing complex disassembly	68	0.678372591006424	1	1.48241073115435	667.677834291129
GO:0002683	negative regulation of immune system process	68	0.678372591006424	1	1.48241073115435	667.677834291129
GO:0033045	regulation of sister chromatid segregation	68	0.678372591006424	1	1.48241073115435	667.677834291129
GO:1901658	glycosyl compound catabolic process	68	0.678372591006424	1	1.48241073115435	667.677834291129
GO:0010025	wax biosynthetic process	68	0.678372591006424	1	1.48241073115435	667.677834291129
GO:0032103	positive regulation of response to external stimulus	167	1.66600327497166	2	1.20393785571451	671.776303239524
GO:0051050	positive regulation of transport	69	0.688348658521224	1	1.46057334326136	674.496406921425
GO:0016144	S-glycoside biosynthetic process	69	0.688348658521224	1	1.46057334326136	674.496406921425
GO:0019761	glucosinolate biosynthetic process	69	0.688348658521224	1	1.46057334326136	674.496406921425
GO:0019758	glycosinolate biosynthetic process	69	0.688348658521224	1	1.46057334326136	674.496406921425
GO:0006259	DNA metabolic process	971	9.68676155687114	10	1.03351970367655	680.191962728201
GO:0032269	negative regulation of cellular protein metabolic process	169	1.68595541000126	2	1.18945864615946	680.274852805955
GO:0016032	viral process	169	1.68595541000126	2	1.18945864615946	680.274852805955
GO:0051650	establishment of vesicle localization	70	0.698324726036025	1	1.43936892313337	681.247010637649
GO:0051648	vesicle localization	70	0.698324726036025	1	1.43936892313337	681.247010637649
GO:0006334	nucleosome assembly	70	0.698324726036025	1	1.43936892313337	681.247010637649
GO:0009593	detection of chemical stimulus	70	0.698324726036025	1	1.43936892313337	681.247010637649
GO:1901700	response to oxygen-containing compound	3928	38.7343338065301	39	1.00769937185468	684.447413788587
GO:0002831	regulation of response to biotic stimulus	371	3.70112104799093	4	1.08246677417561	685.118304259653
GO:0009414	response to water deprivation	881	8.72343327692036	9	1.03278379284739	687.109614987729
GO:0016117	carotenoid biosynthetic process	71	0.708300793550825	1	1.41877034358047	687.93032126951
GO:0016109	tetraterpenoid biosynthetic process	71	0.708300793550825	1	1.41877034358047	687.93032126951
GO:0051788	response to misfolded protein	71	0.708300793550825	1	1.41877034358047	687.93032126951
GO:0031124	mRNA 3'-end processing	71	0.708300793550825	1	1.41877034358047	687.93032126951
GO:0006892	post-Golgi vesicle-mediated transport	71	0.708300793550825	1	1.41877034358047	687.93032126951
GO:0006364	rRNA processing	475	4.72714217328866	5	1.05908346972177	691.023786939156
GO:0051983	regulation of chromosome segregation	72	0.718276861065625	1	1.39875200570512	694.547007943679
GO:0048522	positive regulation of cellular process	2288	22.8252424738632	23	1.00821097361054	696.031741275468
GO:0042278	purine nucleoside metabolic process	73	0.728252928580426	1	1.37928973277075	701.097733150107
GO:0045595	regulation of cell differentiation	174	1.73583574757526	2	1.15473379766261	701.217501300225
GO:0009755	hormone-mediated signaling pathway	2294	22.885098878952	23	1.00538436021027	703.006694486326
GO:0034470	ncRNA processing	681	6.79370197757904	7	1.03123355175334	703.043801993297
GO:0009817	defense response to fungus, incompatible interaction	175	1.74581181509006	2	1.14802969396438	705.353385350033
GO:0051495	positive regulation of cytoskeleton organization	74	0.738228996095226	1	1.36036067279348	707.583152807686
GO:1902905	positive regulation of supramolecular fiber organization	74	0.738228996095226	1	1.36036067279348	707.583152807686
GO:0006817	phosphate ion transport	74	0.738228996095226	1	1.36036067279348	707.583152807686
GO:0032101	regulation of response to external stimulus	379	3.78092958810933	4	1.05915646258503	707.634736545386
GO:0051641	cellular localization	1898	18.9345761430911	19	1.00366609588316	711.53232249747
GO:0010073	meristem maintenance	381	3.80088172313893	4	1.05348346235046	713.206932977589
GO:0019748	secondary metabolic process	889	8.86872402065751	9	1.01530126849894	713.904929769522
GO:0010166	wax metabolic process	75	0.748205063610026	1	1.34194320903182	714.003916329256
GO:0062012	regulation of small molecule metabolic process	280	2.7932989041441	3	1.07537134510982	716.26028994221
GO:0006399	tRNA metabolic process	280	2.7932989041441	3	1.07537134510982	716.26028994221
GO:0097549	chromatin organization involved in negative regulation of transcription	178	1.77574001763446	2	1.1283744808491	717.654599005833
GO:0009875	pollen-pistil interaction	178	1.77574001763446	2	1.1283744808491	717.654599005833
GO:0010087	phloem or xylem histogenesis	281	2.8032749716589	3	1.07147564391235	719.496783825954
GO:0052543	callose deposition in cell wall	76	0.758181131124827	1	1.32401687763713	720.360666685985
GO:0051304	chromosome separation	76	0.758181131124827	1	1.32401687763713	720.360666685985
GO:1901570	fatty acid derivative biosynthetic process	76	0.758181131124827	1	1.32401687763713	720.360666685985
GO:0009556	microsporogenesis	76	0.758181131124827	1	1.32401687763713	720.360666685985
GO:0071555	cell wall organization	1197	11.941352815216	12	1.00511603375527	720.72701658553
GO:0080147	root hair cell development	179	1.78571608514926	2	1.12197080501305	721.719336499081
GO:0009311	oligosaccharide metabolic process	179	1.78571608514926	2	1.12197080501305	721.719336499081
GO:0015980	energy derivation by oxidation of organic compounds	282	2.8132510391737	3	1.06760786888834	722.723975719666
GO:0034401	chromatin organization involved in regulation of transcription	180	1.79569215266406	2	1.11563908059089	725.76615385677
GO:0016036	cellular response to phosphate starvation	180	1.79569215266406	2	1.11563908059089	725.76615385677
GO:0010167	response to nitrate	77	0.768157198639627	1	1.30656229180546	726.654040471097
GO:0010104	regulation of ethylene-activated signaling pathway	77	0.768157198639627	1	1.30656229180546	726.654040471097
GO:0007062	sister chromatid cohesion	77	0.768157198639627	1	1.30656229180546	726.654040471097
GO:0070297	regulation of phosphorelay signal transduction system	77	0.768157198639627	1	1.30656229180546	726.654040471097
GO:0048024	regulation of mRNA splicing, via spliceosome	77	0.768157198639627	1	1.30656229180546	726.654040471097
GO:0009838	abscission	77	0.768157198639627	1	1.30656229180546	726.654040471097
GO:0022613	ribonucleoprotein complex biogenesis	796	7.94094974178108	8	1.00766654456015	730.03158505368
GO:0044550	secondary metabolite biosynthetic process	490	4.88827308225217	5	1.02338703298442	730.984678996853
GO:0009699	phenylpropanoid biosynthetic process	388	3.87071419574254	4	1.03409332482993	732.521958313287
GO:0017148	negative regulation of translation	78	0.778133266154427	1	1.28956107183955	732.884667962981
GO:0006275	regulation of DNA replication	78	0.778133266154427	1	1.28956107183955	732.884667962981
GO:0006739	NADP metabolic process	78	0.778133266154427	1	1.28956107183955	732.884667962981
GO:0052386	cell wall thickening	78	0.778133266154427	1	1.28956107183955	732.884667962981
GO:0007031	peroxisome organization	79	0.788109333669228	1	1.27299578059072	739.053173187674
GO:0009690	cytokinin metabolic process	79	0.788109333669228	1	1.27299578059072	739.053173187674
GO:0033500	carbohydrate homeostasis	79	0.788109333669228	1	1.27299578059072	739.053173187674
GO:0051248	negative regulation of protein metabolic process	184	1.83559642272326	2	1.09100797679478	741.773307204846
GO:0031349	positive regulation of defense response	184	1.83559642272326	2	1.09100797679478	741.773307204846
GO:0015994	chlorophyll metabolic process	184	1.83559642272326	2	1.09100797679478	741.773307204846
GO:0042545	cell wall modification	392	3.91061846580174	4	1.02332737218599	743.423892841707
GO:0032259	methylation	803	8.01078221438468	8	0.998612461907541	743.424287864088
GO:0007088	regulation of mitotic nuclear division	80	0.798085401184028	1	1.25684986380388	745.160173980729
GO:0009887	animal organ morphogenesis	80	0.798085401184028	1	1.25684986380388	745.160173980729
GO:0045930	negative regulation of mitotic cell cycle	80	0.798085401184028	1	1.25684986380388	745.160173980729
GO:0070592	cell wall polysaccharide biosynthetic process	186	1.85554855775287	2	1.07909401898036	749.668248365703
GO:0051656	establishment of organelle localization	186	1.85554855775287	2	1.07909401898036	749.668248365703
GO:0010090	trichome morphogenesis	186	1.85554855775287	2	1.07909401898036	749.668248365703
GO:0009627	systemic acquired resistance	186	1.85554855775287	2	1.07909401898036	749.668248365703
GO:0034249	negative regulation of cellular amide metabolic process	81	0.808061468698829	1	1.24110759493671	751.206282048472
GO:0010091	trichome branching	81	0.808061468698829	1	1.24110759493671	751.206282048472
GO:1903827	regulation of cellular protein localization	81	0.808061468698829	1	1.24110759493671	751.206282048472
GO:0009765	photosynthesis, light harvesting	81	0.808061468698829	1	1.24110759493671	751.206282048472
GO:0021700	developmental maturation	499	4.97805768988538	5	1.00450935522951	752.757194832617
GO:0042180	cellular ketone metabolic process	396	3.95052273586094	4	1.01278113286131	754.224210165785
GO:0006661	phosphatidylinositol biosynthetic process	82	0.818037536213629	1	1.22575402406626	757.192103028651
GO:0043412	macromolecule modification	6291	62.759440735609	62	0.985510116386267	760.328463561008
GO:0002229	defense response to oomycetes	189	1.88547676029727	2	1.06170091479139	761.374099921949
GO:0006367	transcription initiation from RNA polymerase II promoter	83	0.828013603728429	1	1.21077493053412	763.118236550491
GO:0030162	regulation of proteolysis	83	0.828013603728429	1	1.21077493053412	763.118236550491
GO:0071396	cellular response to lipid	195	1.89457000747365	2	1.05652504317789	764.894533528885
GO:0009808	lignin metabolic process	296	2.9529159843809	3	1.01623114399604	766.898832484281
GO:0016126	sterol biosynthetic process	84	0.83798967124323	1	1.19615677901479	768.985276294155
GO:0007166	cell surface receptor signaling pathway	84	0.83798967124323	1	1.19615677901479	768.985276294155
GO:0034293	sexual sporulation	84	0.83798967124323	1	1.19615677901479	768.985276294155
GO:0048236	plant-type sporogenesis	84	0.83798967124323	1	1.19615677901479	768.985276294155
GO:0043934	sporulation	84	0.83798967124323	1	1.19615677901479	768.985276294155
GO:0000380	alternative mRNA splicing, via spliceosome	84	0.83798967124323	1	1.19615677901479	768.985276294155
GO:0048523	negative regulation of cellular process	1358	13.2788967058644	13	0.978052924011672	769.888398218368
GO:0043414	macromolecule methylation	402	4.01037914094974	4	0.99735924520562	770.228880357501
GO:0002239	response to oomycetes	192	1.91540496284167	2	1.04485706652418	772.915437590854
GO:0043484	regulation of RNA splicing	85	0.84796573875803	1	1.18188667872212	774.793810049615
GO:0018298	protein-chromophore linkage	85	0.84796573875803	1	1.18188667872212	774.793810049615
GO:0030422	production of siRNA involved in RNA interference	85	0.84796573875803	1	1.18188667872212	774.793810049615
GO:2001251	negative regulation of chromosome organization	85	0.84796573875803	1	1.18188667872212	774.793810049615
GO:0006515	protein quality control for misfolded or incompletely synthesized proteins	85	0.84796573875803	1	1.18188667872212	774.793810049615
GO:0070589	cellular component macromolecule biosynthetic process	193	1.92538103035647	2	1.03936003401813	776.725891063138
GO:0044038	cell wall macromolecule biosynthetic process	193	1.92538103035647	2	1.03936003401813	776.725891063138
GO:0006575	cellular modified amino acid metabolic process	193	1.92538103035647	2	1.03936003401813	776.725891063138
GO:0048573	photoperiodism, flowering	300	2.99282025444011	3	1.00244171999897	779.16482943695
GO:0009407	toxin catabolic process	86	0.85794180627283	1	1.16795234549516	780.544419774945
GO:0007017	microtubule-based process	511	5.09777050006298	5	0.980383732802281	781.186391077882
GO:0010053	root epidermal cell differentiation	301	3.00279632195491	3	0.999052205543317	782.206005481942
GO:0072665	protein localization to vacuole	87	0.867917873787631	1	1.15434206652929	786.237681654042
GO:0072666	establishment of protein localization to vacuole	87	0.867917873787631	1	1.15434206652929	786.237681654042
GO:0010310	regulation of hydrogen peroxide metabolic process	87	0.867917873787631	1	1.15434206652929	786.237681654042
GO:1990542	mitochondrial transmembrane transport	88	0.873680231825627	1	1.14661753092919	789.491175954992
GO:0009617	response to bacterium	1345	13.4178108074065	13	0.967490336289292	790.222197633639
GO:0001101	response to acid chemical	941	9.32059834242976	9	0.964455002857495	794.633408489865
GO:1990748	cellular detoxification	89	0.887870008817231	1	1.12804948216341	797.454438080522
GO:0010948	negative regulation of cell cycle process	89	0.887870008817231	1	1.12804948216341	797.454438080522
GO:0060249	anatomical structure homeostasis	89	0.887870008817231	1	1.12804948216341	797.454438080522
GO:0009828	plant-type cell wall loosening	89	0.887870008817231	1	1.12804948216341	797.454438080522
GO:0072583	clathrin-dependent endocytosis	90	0.893446546902164	1	1.12090802527375	800.540137583082
GO:0009555	pollen development	732	7.30248142083386	7	0.957425760127648	805.902705999639
GO:0006898	receptor-mediated endocytosis	91	0.903533088049997	1	1.10822731128075	806.094875226463
GO:0044087	regulation of cellular component biogenesis	309	3.08260486207331	3	0.972733622711171	806.165535280694
GO:0033692	cellular polysaccharide biosynthetic process	418	4.16999622118655	4	0.958419599723948	811.708624222732
GO:0098754	detoxification	204	2.03511777301927	2	0.982484796703021	817.427216454123
GO:0009735	response to cytokinin	313	3.12250913213251	3	0.960083723220882	817.895670862707
GO:0010608	posttranscriptional regulation of gene expression	527	5.25738758029979	5	0.949941695818757	817.948554339385
GO:0071472	cellular response to salt stress	93	0.927774278876433	1	1.07889378095762	819.224501192245
GO:0048574	long-day photoperiodism, flowering	93	0.927774278876433	1	1.07889378095762	819.224501192245
GO:0031334	positive regulation of protein-containing complex assembly	93	0.927774278876433	1	1.07889378095762	819.224501192245
GO:0042126	nitrate metabolic process	93	0.927774278876433	1	1.07889378095762	819.224501192245
GO:0042128	nitrate assimilation	93	0.927774278876433	1	1.07889378095762	819.224501192245
GO:0071824	protein-DNA complex subunit organization	205	2.04509384053407	2	0.977619964492011	821.016903205111
GO:0044403	symbiotic process	205	2.04509384053407	2	0.977619964492011	821.016903205111
GO:0048513	animal organ development	94	0.937750346391233	1	1.06726555056486	824.531988125427
GO:0048229	gametophyte development	952	9.49721627408994	9	0.945917285259809	824.847742168695
GO:0019538	protein metabolic process	8006	79.8683965234916	78	0.970581935533005	827.373307803517
GO:0050684	regulation of mRNA processing	95	0.947726413906034	1	1.05588472932938	829.786535553581
GO:0044247	cellular polysaccharide catabolic process	95	0.947726413906034	1	1.05588472932938	829.786535553581
GO:0045927	positive regulation of growth	95	0.947726413906034	1	1.05588472932938	829.786535553581
GO:0006979	response to oxidative stress	1060	10.5746315656884	10	0.943720700715519	830.261850176015
GO:0016116	carotenoid metabolic process	96	0.957702481420834	1	1.04474350433045	834.988670198046
GO:0016108	tetraterpenoid metabolic process	96	0.957702481420834	1	1.04474350433045	834.988670198046
GO:2000022	regulation of jasmonic acid mediated signaling pathway	96	0.957702481420834	1	1.04474350433045	834.988670198046
GO:0001510	RNA methylation	96	0.957702481420834	1	1.04474350433045	834.988670198046
GO:0072528	pyrimidine-containing compound biosynthetic process	96	0.957702481420834	1	1.04474350433045	834.988670198046
GO:0006778	porphyrin-containing compound metabolic process	209	2.08499811059327	2	0.958630667745653	835.191805292823
GO:0051240	positive regulation of multicellular organismal process	320	3.19234160473611	3	0.938714571242806	838.0169789316
GO:0009156	ribonucleoside monophosphate biosynthetic process	97	0.967678548935634	1	1.03383438818565	840.138913552716
GO:0044743	protein transmembrane import into intracellular organelle	97	0.967678548935634	1	1.03383438818565	840.138913552716
GO:0032880	regulation of protein localization	98	0.977654616450435	1	1.02315020227065	845.237781935794
GO:2001057	reactive nitrogen species metabolic process	98	0.977654616450435	1	1.02315020227065	845.237781935794
GO:0097237	cellular response to toxic substance	98	0.977654616450435	1	1.02315020227065	845.237781935794
GO:0033013	tetrapyrrole metabolic process	212	2.11492631313767	2	0.944863427604544	845.630281873931
GO:0048366	leaf development	1070	10.6743922408364	10	0.934573272069606	846.077878777893
GO:0071214	cellular response to abiotic stimulus	541	5.39705252550699	5	0.924795778142535	848.976585111864
GO:0104004	cellular response to environmental stimulus	541	5.39705252550699	5	0.924795778142535	848.976585111864
GO:0009739	response to gibberellin	324	3.23224587479531	3	0.926922070818768	849.280494101648
GO:0034765	regulation of ion transmembrane transport	99	0.987630683965235	1	1.01268406096616	850.285786541027
GO:1901568	fatty acid derivative metabolic process	99	0.987630683965235	1	1.01268406096616	850.285786541027
GO:0009161	ribonucleoside monophosphate metabolic process	99	0.987630683965235	1	1.01268406096616	850.285786541027
GO:0045229	external encapsulating structure organization	1284	12.8092706890037	12	0.934232507861635	852.200101577262
GO:0006644	phospholipid metabolic process	435	4.33958936893815	4	0.920214025285288	853.770344757113
GO:0009648	photoperiodism	326	3.25219800982492	3	0.921135348474464	854.847921828428
GO:0010583	response to cyclopentenone	100	0.997606751480035	1	1.00242935685974	855.28343348844
GO:0035383	thioester metabolic process	100	0.997606751480035	1	1.00242935685974	855.28343348844
GO:1900055	regulation of leaf senescence	100	0.997606751480035	1	1.00242935685974	855.28343348844
GO:0009251	glucan catabolic process	100	0.997606751480035	1	1.00242935685974	855.28343348844
GO:0006637	acyl-CoA metabolic process	100	0.997606751480035	1	1.00242935685974	855.28343348844
GO:0009631	cold acclimation	100	0.997606751480035	1	1.00242935685974	855.28343348844
GO:0016143	S-glycoside metabolic process	215	2.14485451568208	2	0.931483997044875	855.90407637976
GO:0019760	glucosinolate metabolic process	215	2.14485451568208	2	0.931483997044875	855.90407637976
GO:0019757	glycosinolate metabolic process	215	2.14485451568208	2	0.931483997044875	855.90407637976
GO:0045088	regulation of innate immune response	215	2.14485451568208	2	0.931483997044875	855.90407637976
GO:0022604	regulation of cell morphogenesis	216	2.15483058319688	2	0.927107547796385	859.292173593657
GO:0048571	long-day photoperiodism	102	1.01755888650964	1	0.982529138989848	865.129653822174
GO:0009081	branched-chain amino acid metabolic process	102	1.01755888650964	1	0.982529138989848	865.129653822174
GO:1901990	regulation of mitotic cell cycle phase transition	102	1.01755888650964	1	0.982529138989848	865.129653822174
GO:1901617	organic hydroxy compound biosynthetic process	440	4.38946970651216	4	0.909544092866504	865.732368903636
GO:0098813	nuclear chromosome segregation	219	2.18475878574128	2	0.91422021567756	869.347296213824
GO:0010942	positive regulation of cell death	103	1.02753495402444	1	0.972871680317697	869.979214529531
GO:0006665	sphingolipid metabolic process	103	1.02753495402444	1	0.972871680317697	869.979214529531
GO:0010026	trichome differentiation	220	2.19473485325608	2	0.910003259907791	872.662702401531
GO:0006643	membrane lipid metabolic process	220	2.19473485325608	2	0.910003259907791	872.662702401531
GO:0000272	polysaccharide catabolic process	335	3.34198261745812	3	0.89595787731077	879.367821166645
GO:0006498	N-terminal protein lipidation	105	1.04748708905404	1	0.954113924050633	879.533668686035
GO:0006499	N-terminal protein myristoylation	105	1.04748708905404	1	0.954113924050633	879.533668686035
GO:0009124	nucleoside monophosphate biosynthetic process	105	1.04748708905404	1	0.954113924050633	879.533668686035
GO:0006606	protein import into nucleus	105	1.04748708905404	1	0.954113924050633	879.533668686035
GO:0006281	DNA repair	664	6.62410882982743	6	0.903460369417816	879.95805746869
GO:0032271	regulation of protein polymerization	106	1.05746315656884	1	0.945003013863773	884.239520345554
GO:0055081	anion homeostasis	106	1.05746315656884	1	0.945003013863773	884.239520345554
GO:0009851	auxin biosynthetic process	106	1.05746315656884	1	0.945003013863773	884.239520345554
GO:0044419	interspecies interaction between organisms	112	1.05772528100591	1	0.944774254022809	884.323051321674
GO:0042445	hormone metabolic process	337	3.36193475248772	3	0.890547149974859	884.697740185447
GO:0015698	inorganic anion transport	224	2.23463912331528	2	0.893515342753921	885.743602390034
GO:0000226	microtubule cytoskeleton organization	339	3.36684227773436	3	0.889226342710997	886.001835312953
GO:0055114	oxidation-reduction process	3100	30.7773718029482	29	0.937073729943841	888.847531105374
GO:0046323	glucose import	107	1.06743922408364	1	0.936064007642704	888.898419280691
GO:0034762	regulation of transmembrane transport	107	1.06743922408364	1	0.936064007642704	888.898419280691
GO:0034728	nucleosome organization	107	1.06743922408364	1	0.936064007642704	888.898419280691
GO:0009123	nucleoside monophosphate metabolic process	107	1.06743922408364	1	0.936064007642704	888.898419280691
GO:0022900	electron transport chain	225	2.24461519083008	2	0.889485784525734	888.968806346251
GO:0045017	glycerolipid biosynthetic process	226	2.25459125834488	2	0.885492204496012	892.176069966842
GO:0009740	gibberellic acid mediated signaling pathway	226	2.25459125834488	2	0.885492204496012	892.176069966842
GO:0010476	gibberellin mediated signaling pathway	226	2.25459125834488	2	0.885492204496012	892.176069966842
GO:0042221	response to chemical	7144	70.7433941292376	68	0.952630697401755	893.086653767529
GO:0070972	protein localization to endoplasmic reticulum	108	1.07741529159844	1	0.927292085650065	893.510832788947
GO:0042335	cuticle development	108	1.07741529159844	1	0.927292085650065	893.510832788947
GO:0010109	regulation of photosynthesis	109	1.08739135911324	1	0.91868260665729	898.077223528725
GO:0005985	sucrose metabolic process	109	1.08739135911324	1	0.91868260665729	898.077223528725
GO:0070887	cellular response to chemical stimulus	3639	36.0442692540934	34	0.937312392006757	898.611542685974
GO:0045087	innate immune response	683	6.72240683899444	6	0.889882218286713	898.680425916689
GO:0048638	regulation of developmental growth	343	3.42179115757652	3	0.874696901661428	900.427337245095
GO:0009892	negative regulation of metabolic process	1532	15.2833354326741	14	0.912150183832406	902.527035437452
GO:0036503	ERAD pathway	110	1.09736742662804	1	0.910231099756126	902.598049565269
GO:0016556	mRNA modification	110	1.09736742662804	1	0.910231099756126	902.598049565269
GO:0006099	tricarboxylic acid cycle	110	1.09736742662804	1	0.910231099756126	902.598049565269
GO:0045132	meiotic chromosome segregation	110	1.09736742662804	1	0.910231099756126	902.598049565269
GO:0009247	glycolipid biosynthetic process	110	1.09736742662804	1	0.910231099756126	902.598049565269
GO:0010193	response to ozone	110	1.09736742662804	1	0.910231099756126	902.598049565269
GO:1901657	glycosyl compound metabolic process	344	3.43176722509132	3	0.872109422220232	903.010979786581
GO:0042158	lipoprotein biosynthetic process	230	2.29449552840408	2	0.869868198414819	904.826456509855
GO:0006497	protein lipidation	230	2.29449552840408	2	0.869868198414819	904.826456509855
GO:0018377	protein myristoylation	111	1.10734349414284	1	0.901933256616801	907.07376441615
GO:0042181	ketone biosynthetic process	111	1.10734349414284	1	0.901933256616801	907.07376441615
GO:0015748	organophosphate ester transport	111	1.10734349414284	1	0.901933256616801	907.07376441615
GO:0006885	regulation of pH	111	1.10734349414284	1	0.901933256616801	907.07376441615
GO:0009825	multidimensional cell growth	111	1.10734349414284	1	0.901933256616801	907.07376441615
GO:0050776	regulation of immune response	231	2.30447159591888	2	0.86604748077051	907.944579091417
GO:0009630	gravitropism	231	2.30447159591888	2	0.86604748077051	907.944579091417
GO:0006913	nucleocytoplasmic transport	232	2.31444766343368	2	0.86225998675789	911.044992718744
GO:0051169	nuclear transport	232	2.31444766343368	2	0.86225998675789	911.044992718744
GO:0042157	lipoprotein metabolic process	233	2.32442373094848	2	0.858505284901224	914.12773940704
GO:0071370	cellular response to gibberellin stimulus	233	2.32442373094848	2	0.858505284901224	914.12773940704
GO:0051259	protein complex oligomerization	113	1.12729562917244	1	0.885782097649186	915.891652162617
GO:0000070	mitotic sister chromatid segregation	113	1.12729562917244	1	0.885782097649186	915.891652162617
GO:0051651	maintenance of location in cell	113	1.12729562917244	1	0.885782097649186	915.891652162617
GO:0061025	membrane fusion	113	1.12729562917244	1	0.885782097649186	915.891652162617
GO:0002832	negative regulation of response to biotic stimulus	114	1.13727169668724	1	0.877920914080878	920.23470975808
GO:0032102	negative regulation of response to external stimulus	114	1.13727169668724	1	0.877920914080878	920.23470975808
GO:1901659	glycosyl compound biosynthetic process	114	1.13727169668724	1	0.877920914080878	920.23470975808
GO:1905039	carboxylic acid transmembrane transport	236	2.35435193349288	2	0.847433728144388	923.270411714363
GO:0033044	regulation of chromosome organization	236	2.35435193349288	2	0.847433728144388	923.270411714363
GO:1903825	organic acid transmembrane transport	236	2.35435193349288	2	0.847433728144388	923.270411714363
GO:1904659	glucose transmembrane transport	115	1.14724776420204	1	0.870197646013769	924.5344256555
GO:0031407	oxylipin metabolic process	115	1.14724776420204	1	0.870197646013769	924.5344256555
GO:0031408	oxylipin biosynthetic process	115	1.14724776420204	1	0.870197646013769	924.5344256555
GO:0022622	root system development	1337	13.3380022672881	12	0.89561320754717	925.017564298225
GO:0048364	root development	1337	13.3380022672881	12	0.89561320754717	925.017564298225
GO:0042254	ribosome biogenesis	689	6.87351051769744	6	0.869827683297669	926.447300489916
GO:0010182	sugar mediated signaling pathway	116	1.15722383171684	1	0.862608695652174	928.791231300786
GO:0051170	import into nucleus	116	1.15722383171684	1	0.862608695652174	928.791231300786
GO:0051783	regulation of nuclear division	116	1.15722383171684	1	0.862608695652174	928.791231300786
GO:0009756	carbohydrate mediated signaling	116	1.15722383171684	1	0.862608695652174	928.791231300786
GO:0044267	cellular protein metabolic process	7360	73.4238569089306	70	0.942811818862716	933.425577422765
GO:0002684	positive regulation of immune system process	118	1.17717596674644	1	0.847819971870605	937.177816240789
GO:0045089	positive regulation of innate immune response	118	1.17717596674644	1	0.847819971870605	937.177816240789
GO:0050778	positive regulation of immune response	118	1.17717596674644	1	0.847819971870605	937.177816240789
GO:0072527	pyrimidine-containing compound metabolic process	118	1.17717596674644	1	0.847819971870605	937.177816240789
GO:1903509	liposaccharide metabolic process	118	1.17717596674644	1	0.847819971870605	937.177816240789
GO:0006664	glycolipid metabolic process	118	1.17717596674644	1	0.847819971870605	937.177816240789
GO:0022618	ribonucleoprotein complex assembly	242	2.41420833858169	2	0.826120981387479	941.084819705399
GO:0007051	spindle organization	119	1.18715203426124	1	0.840613602231281	941.308437176399
GO:0044786	cell cycle DNA replication	119	1.18715203426124	1	0.840613602231281	941.308437176399
GO:0044257	cellular protein catabolic process	1027	10.2454213377	9	0.874514552017179	942.947789714653
GO:0016485	protein processing	120	1.19712810177604	1	0.83352834804808	945.397831225271
GO:0010927	cellular component assembly involved in morphogenesis	120	1.19712810177604	1	0.83352834804808	945.397831225271
GO:1903338	regulation of cell wall organization or biogenesis	120	1.19712810177604	1	0.83352834804808	945.397831225271
GO:0051094	positive regulation of developmental process	365	3.61440774056996	3	0.827284317892053	948.398381870173
GO:0008645	hexose transmembrane transport	121	1.20710416929084	1	0.826561181434599	949.446408833225
GO:1903311	regulation of mRNA metabolic process	121	1.20710416929084	1	0.826561181434599	949.446408833225
GO:0060341	regulation of cellular localization	121	1.20710416929084	1	0.826561181434599	949.446408833225
GO:0006400	tRNA modification	122	1.21708023680564	1	0.819709174599854	953.454576370044
GO:0006611	protein export from nucleus	122	1.21708023680564	1	0.819709174599854	953.454576370044
GO:0043933	protein-containing complex subunit organization	1252	12.49003652853	11	0.876205824795672	954.44608335782
GO:0034637	cellular carbohydrate biosynthetic process	480	4.78851240710417	4	0.83225433030355	954.508679038368
GO:0009698	phenylpropanoid metabolic process	480	4.78851240710417	4	0.83225433030355	954.508679038368
GO:0032989	cellular component morphogenesis	123	1.22705630432044	1	0.812969495746005	957.422736169843
GO:0032787	monocarboxylic acid metabolic process	1256	12.5299407985892	11	0.873298909925416	959.658365199247
GO:0071826	ribonucleoprotein complex subunit organization	249	2.48404081118529	2	0.802564787603527	961.086595981001
GO:0009116	nucleoside metabolic process	124	1.23703237183524	1	0.806339405166204	961.351286571055
GO:0009664	plant-type cell wall organization	368	3.67119284544653	3	0.814263306493778	961.775648923161
GO:0010629	negative regulation of gene expression	1259	12.5598690011336	11	0.871130952380952	963.539345362175
GO:0006508	proteolysis	1797	17.9269933240962	16	0.886976565501345	964.106088932119
GO:0048609	multicellular organismal reproductive process	485	4.83839274467817	4	0.823496966354109	964.73086743797
GO:0015749	monosaccharide transmembrane transport	125	1.24700843935004	1	0.799816251531237	965.240621956005
GO:0006626	protein targeting to mitochondrion	125	1.24700843935004	1	0.799816251531237	965.240621956005
GO:0048518	positive regulation of biological process	2859	28.5215770248142	26	0.904509592543479	967.147009975369
GO:0060968	regulation of gene silencing	126	1.25698450686484	1	0.79339746835443	969.091132790107
GO:0009695	jasmonic acid biosynthetic process	126	1.25698450686484	1	0.79339746835443	969.091132790107
GO:0051276	chromosome organization	1155	11.5223579795944	10	0.863271262755391	969.669420354452
GO:0019752	carboxylic acid metabolic process	2230	22.2466305580048	20	0.892678347934919	971.529169355455
GO:0046394	carboxylic acid biosynthetic process	1266	12.6297014737372	11	0.866112692088788	972.500382323168
GO:0016053	organic acid biosynthetic process	1266	12.6297014737372	11	0.866112692088788	972.500382323168
GO:0070585	protein localization to mitochondrion	127	1.26696057437964	1	0.787080570624874	972.903205660665
GO:0034504	protein localization to nucleus	127	1.26696057437964	1	0.787080570624874	972.903205660665
GO:0072655	establishment of protein localization to mitochondrion	127	1.26696057437964	1	0.787080570624874	972.903205660665
GO:0033365	protein localization to organelle	605	6.03552084645421	5	0.824786871270247	976.162745658041
GO:0033043	regulation of organelle organization	495	4.90284288522607	4	0.812444044209656	977.655336428275
GO:0044264	cellular polysaccharide metabolic process	719	7.17279254314145	6	0.832581724026324	978.13347765423
GO:1900424	regulation of defense response to bacterium	129	1.28691270940925	1	0.774742879746835	980.413564699962
GO:0010411	xyloglucan metabolic process	129	1.28691270940925	1	0.774742879746835	980.413564699962
GO:0043269	regulation of ion transport	130	1.29688877692405	1	0.768717495829654	984.112604996651
GO:0034032	purine nucleoside bisphosphate metabolic process	130	1.29688877692405	1	0.768717495829654	984.112604996651
GO:0033865	nucleoside bisphosphate metabolic process	130	1.29688877692405	1	0.768717495829654	984.112604996651
GO:0033875	ribonucleoside bisphosphate metabolic process	130	1.29688877692405	1	0.768717495829654	984.112604996651
GO:0071470	cellular response to osmotic stress	131	1.30686484443885	1	0.762784810126582	987.774715660656
GO:0090627	plant epidermal cell differentiation	380	3.79090565562413	3	0.788102132140037	988.84799735407
GO:0071840	cellular component organization or biogenesis	6529	65.1337448041315	61	0.924270576615992	989.673404285222
GO:0007602	phototransduction	132	1.31684091195365	1	0.756942699777756	991.400264457501
GO:0009585	red, far-red light phototransduction	132	1.31684091195365	1	0.756942699777756	991.400264457501
GO:0032504	multicellular organism reproduction	500	4.98803375740018	4	0.798284233048058	994.232472548818
GO:1902531	regulation of intracellular signal transduction	133	1.32681697946845	1	0.751189106252397	994.989615499505
GO:0016579	protein deubiquitination	133	1.32681697946845	1	0.751189106252397	994.989615499505
GO:0010075	regulation of meristem growth	134	1.33679304698325	1	0.745522032930427	998.543129281979
GO:0006629	lipid metabolic process	2154	21.48844942688	19	0.877277160374956	1001.02286572473
GO:0006694	steroid biosynthetic process	135	1.34676911449805	1	0.739939542792367	1002.06116271906
GO:0043436	oxoacid metabolic process	2478	24.7206953016753	22	0.882424794021843	1004.44069951117
GO:0009583	detection of light stimulus	136	1.35674518201285	1	0.734439756211908	1005.5440691792
GO:0006974	cellular response to DNA damage stimulus	737	7.35236175840786	6	0.811701567925918	1006.96015605625
GO:0042364	water-soluble vitamin biosynthetic process	137	1.36672124952765	1	0.729020848845867	1008.99219852031
GO:0000271	polysaccharide biosynthetic process	508	5.06784229751858	4	0.785451085195983	1009.25705741866
GO:0031328	positive regulation of cellular biosynthetic process	1297	12.9389595666961	11	0.844545656520773	1010.57450268186
GO:0031365	N-terminal protein amino acid modification	138	1.37669731704245	1	0.723681049616557	1012.40589712454
GO:0031497	chromatin assembly	138	1.37669731704245	1	0.723681049616557	1012.40589712454
GO:0009863	salicylic acid mediated signaling pathway	138	1.37669731704245	1	0.723681049616557	1012.40589712454
GO:0062197	cellular response to chemical stress	269	2.68356216148129	2	0.742067339683264	1013.7590014225
GO:0031123	RNA 3'-end processing	139	1.38667338455725	1	0.718418638781875	1015.78550793271
GO:0042752	regulation of circadian rhythm	139	1.38667338455725	1	0.718418638781875	1015.78550793271
GO:0048528	post-embryonic root development	393	3.92059453331654	3	0.761577608142494	1016.47863547228
GO:0006082	organic acid metabolic process	2494	24.8803123819121	22	0.876332571863697	1018.45915319887
GO:0098656	anion transmembrane transport	394	3.93057060083134	3	0.759610316081295	1018.53215255356
GO:0034599	cellular response to oxidative stress	140	1.39664945207205	1	0.713231946088699	1019.13137047843
GO:0006352	DNA-templated transcription, initiation	140	1.39664945207205	1	0.713231946088699	1019.13137047843
GO:0090626	plant epidermis morphogenesis	272	2.7134903640257	2	0.733765745440872	1021.10853695633
GO:0051302	regulation of cell division	141	1.40662551958685	1	0.708119349005425	1022.44382092188
GO:0051168	nuclear export	141	1.40662551958685	1	0.708119349005425	1022.44382092188
GO:0044275	cellular carbohydrate catabolic process	141	1.40662551958685	1	0.708119349005425	1022.44382092188
GO:0031503	protein-containing complex localization	141	1.40662551958685	1	0.708119349005425	1022.44382092188
GO:0009846	pollen germination	141	1.40662551958685	1	0.708119349005425	1022.44382092188
GO:0009968	negative regulation of signal transduction	145	1.41560018210329	1	0.703607503607504	1025.36721881385
GO:1902275	regulation of chromatin organization	142	1.41660158710165	1	0.703079271029715	1025.7231920832
GO:1901136	carbohydrate derivative catabolic process	142	1.41660158710165	1	0.703079271029715	1025.7231920832
GO:0006576	cellular biogenic amine metabolic process	142	1.41660158710165	1	0.703079271029715	1025.7231920832
GO:0034219	carbohydrate transmembrane transport	143	1.42657765461645	1	0.698110180067748	1028.96981347564
GO:0009308	amine metabolic process	277	2.7633707015997	2	0.720332256575911	1033.04991109683
GO:0010605	negative regulation of macromolecule metabolic process	1427	14.2358483436201	12	0.836660777385159	1033.2792698015
GO:0017038	protein import	278	2.7733467691145	2	0.717703965276245	1035.39259432283
GO:0070918	production of small RNA involved in gene silencing by RNA	146	1.45650585716085	1	0.683614142295941	1038.51642525434
GO:0031050	dsRNA processing	146	1.45650585716085	1	0.683614142295941	1038.51642525434
GO:0000302	response to reactive oxygen species	405	4.04030734349414	3	0.738616079905814	1040.45543610156
GO:0090407	organophosphate biosynthetic process	646	6.42875138566966	5	0.773150926037041	1042.10511405087
GO:0005984	disaccharide metabolic process	148	1.47645799219045	1	0.674278825454232	1044.72297948655
GO:0034605	cellular response to heat	148	1.47645799219045	1	0.674278825454232	1044.72297948655
GO:0034754	cellular hormone metabolic process	150	1.49641012722005	1	0.665194121145187	1050.80616934766
GO:0042435	indole-containing compound biosynthetic process	150	1.49641012722005	1	0.665194121145187	1050.80616934766
GO:0009816	defense response to bacterium, incompatible interaction	150	1.49641012722005	1	0.665194121145187	1050.80616934766
GO:0044282	small molecule catabolic process	533	5.30435111234285	4	0.749703875961497	1050.936895701
GO:0006897	endocytosis	151	1.49900476202474	1	0.664037319762511	1051.58154880692
GO:0009891	positive regulation of biosynthetic process	1334	13.3080740647437	11	0.820127416045783	1052.53582965369
GO:0048583	regulation of response to stimulus	904	8.81123341220039	7	0.788938037184882	1053.01150622306
GO:0048519	negative regulation of biological process	2257	22.0594805920134	19	0.852869218711086	1053.0497089929
GO:0051235	maintenance of location	151	1.50638619473485	1	0.660742616033755	1053.80226890357
GO:0006914	autophagy	152	1.51636226224965	1	0.656350071254925	1056.76844080105
GO:0071446	cellular response to salicylic acid stimulus	152	1.51636226224965	1	0.656350071254925	1056.76844080105
GO:0035967	cellular response to topologically incorrect protein	152	1.51636226224965	1	0.656350071254925	1056.76844080105
GO:2000028	regulation of photoperiodism, flowering	152	1.51636226224965	1	0.656350071254925	1056.76844080105
GO:0061919	process utilizing autophagic mechanism	152	1.51636226224965	1	0.656350071254925	1056.76844080105
GO:0071695	anatomical structure maturation	416	4.13210306055564	3	0.721915000340593	1057.87600861173
GO:0031329	regulation of cellular catabolic process	153	1.52633832976445	1	0.652015323117921	1059.70498323442
GO:0009581	detection of external stimulus	153	1.52633832976445	1	0.652015323117921	1059.70498323442
GO:0009582	detection of abiotic stimulus	153	1.52633832976445	1	0.652015323117921	1059.70498323442
GO:0071322	cellular response to carbohydrate stimulus	153	1.52633832976445	1	0.652015323117921	1059.70498323442
GO:0009606	tropism	289	2.8830835117773	2	0.690001591821575	1060.18383248229
GO:0043254	regulation of protein-containing complex assembly	154	1.53631439727925	1	0.647737238355258	1062.61219143429
GO:0006767	water-soluble vitamin metabolic process	154	1.53631439727925	1	0.647737238355258	1062.61219143429
GO:0051603	proteolysis involved in cellular protein catabolic process	1008	10.0558760549188	8	0.789670103092784	1065.95814807554
GO:0140014	mitotic nuclear division	156	1.55249300849059	1	0.640920255444572	1067.2621314112
GO:0016125	sterol metabolic process	156	1.55626653230885	1	0.639346672111066	1068.3397714135
GO:0006650	glycerophospholipid metabolic process	294	2.9329638493513	2	0.678099575829219	1070.87486450818
GO:0071554	cell wall organization or biogenesis	1578	15.742234538355	13	0.818395215175302	1074.51263490271
GO:0009888	tissue development	1690	16.8595541000126	14	0.822704894475753	1075.60138280754
GO:2000242	negative regulation of reproductive process	159	1.58619473485326	1	0.627159109117129	1076.71834822172
GO:1902600	proton transmembrane transport	160	1.59617080236806	1	0.623198789905262	1079.45558856227
GO:0019684	photosynthesis, light reaction	299	2.98284418692531	2	0.666598301116068	1081.21664692562
GO:0090558	plant epidermis development	671	6.69394130243104	5	0.741783983471963	1081.32598436969
GO:0015979	photosynthesis	551	5.49681320065499	4	0.72290415252024	1081.79678788715
GO:0043094	cellular metabolic compound salvage	162	1.60873071882246	1	0.618289001627867	1082.85745038296
GO:0044272	sulfur compound biosynthetic process	300	2.99282025444011	2	0.664344360031343	1083.24384033159
GO:0000956	nuclear-transcribed mRNA catabolic process	162	1.61612293739766	1	0.615425741017376	1084.84829728558
GO:0009827	plant-type cell wall modification	162	1.61612293739766	1	0.615425741017376	1084.84829728558
GO:0009267	cellular response to starvation	301	3.00279632195491	2	0.662105495475612	1085.25747133393
GO:0051301	cell division	682	6.72611109702609	5	0.738110075086164	1085.84229511428
GO:0045944	positive regulation of transcription by RNA polymerase II	430	4.28970903136415	3	0.69492464737115	1085.88975464726
GO:0009725	response to hormone	2644	25.7206471414451	22	0.845013348588863	1086.85965445881
GO:0035966	response to topologically incorrect protein	163	1.62609900491246	1	0.61161118924832	1087.50430806834
GO:0031325	positive regulation of cellular metabolic process	1704	16.9992190452198	14	0.815585984695932	1088.31251559006
GO:0005976	polysaccharide metabolic process	1028	10.2553974052148	8	0.77378209015565	1089.19380992197
GO:0009060	aerobic respiration	164	1.63607507242726	1	0.607843441795449	1090.13378024291
GO:0006417	regulation of translation	304	3.03272452449931	2	0.655477863313948	1091.21766988267
GO:1901606	alpha-amino acid catabolic process	165	1.64605113994206	1	0.604121642482248	1092.73697831591
GO:0044270	cellular nitrogen compound catabolic process	435	4.33958936893815	3	0.686793186316087	1094.2737862585
GO:0000724	double-strand break repair via homologous recombination	166	1.65602720745686	1	0.600444955887994	1095.3141641643
GO:0008033	tRNA processing	166	1.65602720745686	1	0.600444955887994	1095.3141641643
GO:0006633	fatty acid biosynthetic process	436	4.34956543645295	3	0.685189429332017	1095.92341182469
GO:0034248	regulation of cellular amide metabolic process	307	3.06265272704371	2	0.648980610801365	1097.05825418648
GO:0009753	response to jasmonic acid	566	5.646454213377	4	0.703337206768828	1103.97372767477
GO:0006396	RNA processing	1611	16.0714447663434	13	0.800793746752631	1104.76184610096
GO:0009409	response to cold	1043	10.4050384179368	8	0.762269037302654	1105.65869830442
GO:0010114	response to red light	171	1.70590754503086	1	0.58271034996277	1107.81889491741
GO:0006338	chromatin remodeling	171	1.70590754503086	1	0.58271034996277	1107.81889491741
GO:0009867	jasmonic acid mediated signaling pathway	313	3.12250913213251	2	0.636362152545416	1108.38791092795
GO:0071456	cellular response to hypoxia	570	5.6863584834362	4	0.69829451215115	1109.62727780971
GO:0051604	protein maturation	173	1.71744607941947	1	0.578762056926445	1110.61761830112
GO:0031324	negative regulation of cellular metabolic process	1049	10.4648948230256	8	0.75775671687612	1112.01750684492
GO:0051649	establishment of localization in cell	1507	15.0339337448041	12	0.790217391304348	1112.29141454876
GO:0070646	protein modification by small protein removal	173	1.72585968006046	1	0.575905210479835	1112.64758017576
GO:0032535	regulation of cellular component size	173	1.72585968006046	1	0.575905210479835	1112.64758017576
GO:0005982	starch metabolic process	173	1.72585968006046	1	0.575905210479835	1112.64758017576
GO:0090066	regulation of anatomical structure size	173	1.72585968006046	1	0.575905210479835	1112.64758017576
GO:0009694	jasmonic acid metabolic process	173	1.72585968006046	1	0.575905210479835	1112.64758017576
GO:1903046	meiotic cell cycle process	316	3.15243733467691	2	0.630233761194995	1113.8806389915
GO:0071453	cellular response to oxygen levels	574	5.7262627534954	4	0.693322592194773	1115.17348061602
GO:0036294	cellular response to decreased oxygen levels	574	5.7262627534954	4	0.693322592194773	1115.17348061602
GO:0000725	recombinational repair	175	1.74581181509006	1	0.569256510985014	1117.38022782403
GO:0034655	nucleobase-containing compound catabolic process	318	3.17238946970651	2	0.626212812439761	1117.47995361599
GO:0016052	carbohydrate catabolic process	576	5.746214888525	4	0.690862708719852	1117.90670515749
GO:0022402	cell cycle process	707	6.97266942169713	5	0.711360398860399	1118.24178818991
GO:0071395	cellular response to jasmonic acid stimulus	320	3.19234160473611	2	0.622242441656291	1121.02989203915
GO:0071669	plant-type cell wall organization or biogenesis	704	7.02315153041945	5	0.706160426476991	1124.42470325163
GO:0010017	red or far-red light signaling pathway	179	1.78571608514926	1	0.556407338927606	1126.56499398373
GO:0034976	response to endoplasmic reticulum stress	180	1.79569215266406	1	0.553284774768404	1128.80409364925
GO:0055067	monovalent inorganic cation homeostasis	180	1.79569215266406	1	0.553284774768404	1128.80409364925
GO:0071489	cellular response to red or far red light	181	1.80566822017886	1	0.550196905766526	1131.02081081779
GO:0065002	intracellular protein transmembrane transport	181	1.80566822017886	1	0.550196905766526	1131.02081081779
GO:0044106	cellular amine metabolic process	181	1.80566822017886	1	0.550196905766526	1131.02081081779
GO:0000398	mRNA splicing, via spliceosome	327	3.26217407733972	2	0.608730964467005	1133.07355689305
GO:0051336	regulation of hydrolase activity	183	1.82562035520846	1	0.544122965641953	1135.38798816108
GO:0009072	aromatic amino acid family metabolic process	183	1.82562035520846	1	0.544122965641953	1135.38798816108
GO:0072521	purine-containing compound metabolic process	462	4.60894319183776	3	0.645944552545361	1135.75218836178
GO:0071407	cellular response to organic cyclic compound	186	1.83142227959602	1	0.542393424352187	1136.63224624245
GO:0009832	plant-type cell wall biogenesis	463	4.61891925935256	3	0.644523730501162	1137.17038538745
GO:0009110	vitamin biosynthetic process	184	1.83559642272326	1	0.54113578197413	1137.53888805702
GO:0044772	mitotic cell cycle phase transition	184	1.83559642272326	1	0.54113578197413	1137.53888805702
GO:0046467	membrane lipid biosynthetic process	186	1.85554855775287	1	0.535258296270954	1141.77639324799
GO:0071806	protein transmembrane transport	187	1.86552462526767	1	0.532366952497618	1143.86342527294
GO:0042430	indole-containing compound metabolic process	187	1.86552462526767	1	0.532366952497618	1143.86342527294
GO:0046488	phosphatidylinositol metabolic process	190	1.89545282781207	1	0.523876498560043	1150.00015509569
GO:0035266	meristem growth	190	1.89545282781207	1	0.523876498560043	1150.00015509569
GO:0031668	cellular response to extracellular stimulus	340	3.36659173002602	2	0.589576695493855	1150.01750057605
GO:0009636	response to toxic substance	338	3.37191082000252	2	0.588636088953348	1150.84515846741
GO:0009152	purine ribonucleotide biosynthetic process	191	1.90542889532687	1	0.521105929380413	1152.00496305879
GO:0008202	steroid metabolic process	191	1.90542889532687	1	0.521105929380413	1152.00496305879
GO:0048285	organelle fission	475	4.73863206953017	3	0.627943459697244	1153.56518381215
GO:0006813	potassium ion transport	192	1.91540496284167	1	0.518364371396381	1153.98972497223
GO:0044770	cell cycle phase transition	192	1.91540496284167	1	0.518364371396381	1153.98972497223
GO:0009734	auxin-activated signaling pathway	476	4.74860813704497	3	0.626599745009118	1154.88045577997
GO:0006310	DNA recombination	341	3.40183902254692	2	0.58338199841277	1155.4567364973
GO:0031669	cellular response to nutrient levels	341	3.40183902254692	2	0.58338199841277	1155.4567364973
GO:0044283	small molecule biosynthetic process	1675	16.7099130872906	13	0.768649869765893	1156.32846538856
GO:0072330	monocarboxylic acid biosynthetic process	611	6.05912187736563	4	0.654404695857667	1157.43212441711
GO:0009063	cellular amino acid catabolic process	194	1.93535709787127	1	0.512966485210205	1157.89990841228
GO:0097305	response to alcohol	1364	13.2832498608792	10	0.744362383062531	1158.11715658745
GO:0006928	movement of cell or subcellular component	195	1.94533316538607	1	0.510309278350515	1159.8257238668
GO:0008283	cell population proliferation	195	1.94533316538607	1	0.510309278350515	1159.8257238668
GO:0006950	response to stress	4915	43.0986283295308	37	0.838715727582808	1163.88079441145
GO:1901564	organonitrogen compound metabolic process	10218	101.93545786623	93	0.884384794034959	1164.4542446781
GO:2000024	regulation of leaf development	198	1.97526136793047	1	0.502499518087772	1165.48838778715
GO:0009738	abscisic acid-activated signaling pathway	495	4.83256613890434	3	0.615487486467554	1165.66684337876
GO:0030163	protein catabolic process	1225	12.2206827056304	9	0.728331548347613	1166.64193127461
GO:0010383	cell wall polysaccharide metabolic process	349	3.48164756266532	2	0.569815240129317	1167.28211213325
GO:0031348	negative regulation of defense response	199	1.98523743544527	1	0.499948855645058	1167.33831559018
GO:0009894	regulation of catabolic process	199	1.98523743544527	1	0.499948855645058	1167.33831559018
GO:0090150	establishment of protein localization to membrane	199	1.98523743544527	1	0.499948855645058	1167.33831559018
GO:0006402	mRNA catabolic process	200	1.99521350296007	1	0.497423828000763	1169.16974224164
GO:0006790	sulfur compound metabolic process	745	7.43217029852626	5	0.66632681274625	1169.95520925753
GO:0006766	vitamin metabolic process	201	2.00518957047487	1	0.494924050632911	1170.98285230804
GO:0044265	cellular macromolecule catabolic process	1350	13.4676911449805	10	0.733875957002552	1172.52349542752
GO:0006164	purine nucleotide biosynthetic process	202	2.01516563798967	1	0.492449146671705	1172.77782851926
GO:0031327	negative regulation of cellular biosynthetic process	875	8.72905907545031	6	0.680357617066478	1175.75534111706
GO:0006820	anion transport	752	7.50200277112986	5	0.659962954974202	1176.90341643167
GO:0042546	cell wall biogenesis	625	6.23504219675022	4	0.635545039271747	1177.02101211251
GO:0048653	anther development	206	2.05506990804887	1	0.482790984871874	1179.77998614521
GO:2000377	regulation of reactive oxygen species metabolic process	206	2.05506990804887	1	0.482790984871874	1179.77998614521
GO:0009893	positive regulation of metabolic process	1825	18.2063232145106	14	0.758644814556766	1180.82519275422
GO:0019439	aromatic compound catabolic process	498	4.96808162237058	3	0.598411596884879	1181.93038211081
GO:0015711	organic anion transport	498	4.96808162237058	3	0.598411596884879	1181.93038211081
GO:0099402	plant organ development	2729	27.2246882478902	22	0.795149829418284	1182.13051530982
GO:0044242	cellular lipid catabolic process	208	2.07502204307847	1	0.478101877331376	1183.17688084689
GO:0009890	negative regulation of biosynthetic process	884	8.81884368308351	6	0.673225862975294	1183.83636013054
GO:0046395	carboxylic acid catabolic process	362	3.61133644035773	2	0.549055273547659	1185.10173728746
GO:0016054	organic acid catabolic process	362	3.61133644035773	2	0.549055273547659	1185.10173728746
GO:0006631	fatty acid metabolic process	633	6.31485073686862	4	0.627332013886636	1185.33196567496
GO:0043043	peptide biosynthetic process	1249	12.4601083259856	9	0.713784696174043	1185.38324466239
GO:0016567	protein ubiquitination	1253	12.5000125960448	9	0.711414790996785	1188.35008332837
GO:0090696	post-embryonic plant organ development	505	5.03791409497418	3	0.589960767616557	1189.81385171352
GO:0072594	establishment of protein localization to organelle	505	5.03791409497418	3	0.589960767616557	1189.81385171352
GO:0009611	response to wounding	638	6.36473107444263	4	0.622304126697998	1190.34928870963
GO:0009737	response to abscisic acid	782	7.64424261083744	5	0.647231578082642	1190.45217615675
GO:0009658	chloroplast organization	509	5.07781836503338	3	0.585236701565942	1194.16978851081
GO:0001666	response to hypoxia	642	6.40463534450183	4	0.61833855799373	1194.26724817342
GO:0018193	peptidyl-amino acid modification	773	7.71150018894067	5	0.641567428601876	1196.40308232227
GO:0000280	nuclear division	371	3.70112104799093	2	0.535539873165229	1196.48557096987
GO:0006090	pyruvate metabolic process	217	2.16480665071168	1	0.458075480543835	1197.64525257065
GO:0036293	response to decreased oxygen levels	646	6.44453961456103	4	0.614422404475809	1198.1014192231
GO:0071365	cellular response to auxin stimulus	513	5.11772263509258	3	0.580586738512199	1198.42000218206
GO:0072522	purine-containing compound biosynthetic process	218	2.17478271822648	1	0.455952867059441	1199.17350830756
GO:0070482	response to oxygen levels	648	6.46449174959063	4	0.612482570668019	1199.98750298618
GO:0000375	RNA splicing, via transesterification reactions	374	3.73104925053533	2	0.531180066590252	1200.11577069156
GO:0000377	RNA splicing, via transesterification reactions with bulged adenosine as nucleophile	374	3.73104925053533	2	0.531180066590252	1200.11577069156
GO:0042594	response to starvation	374	3.73104925053533	2	0.531180066590252	1200.11577069156
GO:0015672	monovalent inorganic cation transport	374	3.73104925053533	2	0.531180066590252	1200.11577069156
GO:0006518	peptide metabolic process	1389	13.8567577780577	10	0.712388266634604	1200.29777609172
GO:0010941	regulation of cell death	219	2.18475878574128	1	0.453849727093253	1200.68647258322
GO:0010029	regulation of seed germination	219	2.18475878574128	1	0.453849727093253	1200.68647258322
GO:0044248	cellular catabolic process	2658	26.5163874543393	21	0.77856351915055	1202.98076118051
GO:0035556	intracellular signal transduction	1276	12.7294621488853	9	0.698078229107395	1204.57291105567
GO:0010564	regulation of cell cycle process	222	2.21468698828568	1	0.447654504839911	1205.13513526274
GO:0048827	phyllome development	1515	15.1137422849225	11	0.717990121580547	1205.21450759501
GO:1900140	regulation of seedling development	223	2.22466305580048	1	0.445626639297525	1206.58844477649
GO:0140013	meiotic nuclear division	223	2.22466305580048	1	0.445626639297525	1206.58844477649
GO:0046486	glycerolipid metabolic process	382	3.81085779065373	2	0.519890462196099	1209.41111116095
GO:0006325	chromatin organization	789	7.87111726917748	5	0.628213241818466	1209.97110796598
GO:0048467	gynoecium development	226	2.25459125834488	1	0.439651195499297	1210.86169213568
GO:0019941	modification-dependent protein catabolic process	792	7.90104547172188	5	0.625769781974997	1212.39674379148
GO:0010035	response to inorganic substance	2338	23.3240458496032	18	0.759010673234811	1212.4187769291
GO:0065008	regulation of biological quality	2339	23.334021917118	18	0.758663137810057	1212.91159205286
GO:0034622	cellular protein-containing complex assembly	920	9.17798211361633	6	0.646103349604444	1213.08750001942
GO:1901361	organic cyclic compound catabolic process	530	5.28731578284419	3	0.561611889276765	1215.35100824251
GO:0046942	carboxylic acid transport	388	3.87071419574254	2	0.51173035953815	1216.02811146868
GO:0015849	organic acid transport	388	3.87071419574254	2	0.51173035953815	1216.02811146868
GO:0010410	hemicellulose metabolic process	230	2.29449552840408	1	0.431927477751368	1216.3624253234
GO:0010228	vegetative to reproductive phase transition of meristem	533	5.31724398538859	3	0.558389745066974	1218.1559943097
GO:0009150	purine ribonucleotide metabolic process	391	3.90064239828694	2	0.507744705283625	1219.22680551498
GO:0045935	positive regulation of nucleobase-containing compound metabolic process	1179	11.7617835999496	8	0.67134443202127	1220.56098748371
GO:0051726	regulation of cell cycle	537	5.35714825544779	3	0.554149869914515	1221.81408440506
GO:0006091	generation of precursor metabolites and energy	808	8.06066255195869	5	0.613046344749389	1224.72880439145
GO:0032446	protein modification by small protein conjugation	1308	13.0486963093589	9	0.680308645290653	1224.88318158918
GO:0032502	developmental process	6965	68.279001011437	59	0.837591136506622	1225.05144970327
GO:0016042	lipid catabolic process	542	5.40702859302179	3	0.548938520585195	1226.25779302214
GO:0009653	anatomical structure morphogenesis	2483	24.7705756392493	19	0.753411459230425	1226.90562197118
GO:0044036	cell wall macromolecule metabolic process	399	3.98045093840534	2	0.497410783925124	1227.41188236781
GO:0065003	protein-containing complex assembly	1068	10.6544401058068	7	0.648527241846345	1228.69003637842
GO:0070727	cellular macromolecule localization	1436	14.3256329512533	10	0.688054560384859	1228.93473602225
GO:0009640	photomorphogenesis	240	2.39425620355208	1	0.413749271754674	1229.18372361341
GO:0048856	anatomical structure development	6956	68.436075933109	59	0.835616039895678	1229.20534762529
GO:0006163	purine nucleotide metabolic process	403	4.02035520846454	2	0.492398445510589	1231.32251556898
GO:0043632	modification-dependent macromolecule catabolic process	820	8.18037536213629	5	0.60383160999796	1233.3353945127
GO:0048507	meristem development	689	6.87351051769744	4	0.575212274690898	1234.38322494534
GO:0009260	ribonucleotide biosynthetic process	245	2.44413654112609	1	0.405218925088193	1235.12654255874
GO:0006357	regulation of transcription by RNA polymerase II	690	6.88348658521224	4	0.574358898078182	1235.12671396102
GO:0042446	hormone biosynthetic process	246	2.45411260864089	1	0.403554637044691	1236.27964494522
GO:0072657	protein localization to membrane	247	2.46408867615569	1	0.401903879798292	1237.42120140043
GO:2000113	negative regulation of cellular macromolecule biosynthetic process	826	8.24023176722509	5	0.599325256766902	1237.44121356816
GO:0070838	divalent metal ion transport	250	2.49401687870009	1	0.397031162625184	1240.77774263364
GO:0009834	plant-type secondary cell wall biogenesis	251	2.50399294621489	1	0.395432911392405	1241.87425712007
GO:0034613	cellular protein localization	1341	13.3779065373473	9	0.662877994273343	1243.2774568832
GO:0009639	response to red or far red light	563	5.6165260108326	3	0.528067066521265	1243.4374990565
GO:0010558	negative regulation of macromolecule biosynthetic process	836	8.3399924423731	5	0.591959276254843	1244.00254347272
GO:0046390	ribose phosphate biosynthetic process	253	2.52394508124449	1	0.392274462527627	1244.03445364297
GO:0072511	divalent inorganic cation transport	253	2.52394508124449	1	0.392274462527627	1244.03445364297
GO:0045893	positive regulation of transcription, DNA-templated	1094	10.9138178611916	7	0.632584670906223	1244.30814968082
GO:0006401	RNA catabolic process	254	2.53392114875929	1	0.39071396407665	1245.09835396134
GO:0051172	negative regulation of nitrogen compound metabolic process	968	9.65683335432674	6	0.613097713097713	1245.16157637642
GO:0070647	protein modification by small protein conjugation or removal	1469	14.6548431792417	10	0.671906018388633	1246.17498325382
GO:0009266	response to temperature stimulus	1593	15.891875551077	11	0.681181145024381	1247.51374168033
GO:0043603	cellular amide metabolic process	1717	17.1289079229122	12	0.689039589442815	1249.2255553106
GO:1902680	positive regulation of RNA biosynthetic process	1106	11.0335306713692	7	0.625480981775907	1250.90975457904
GO:1903508	positive regulation of nucleic acid-templated transcription	1106	11.0335306713692	7	0.625480981775907	1250.90975457904
GO:0006412	translation	1234	12.3104673132636	8	0.640302046719699	1251.95712631827
GO:0048582	positive regulation of post-embryonic development	261	2.60375362136289	1	0.380126582278481	1252.25320552644
GO:0046700	heterocycle catabolic process	427	4.25978082881975	2	0.464305762914303	1252.43653510282
GO:0044281	small molecule metabolic process	3569	35.6045849603225	28	0.7683471876036	1252.56369490223
GO:0009057	macromolecule catabolic process	1845	18.4058445648066	13	0.694173498124437	1252.90094962758
GO:0044262	cellular carbohydrate metabolic process	982	9.79649829953395	6	0.604082597730139	1253.18764853356
GO:0006261	DNA-dependent DNA replication	262	2.61372968887769	1	0.378660458800136	1253.23478818637
GO:0045892	negative regulation of transcription, DNA-templated	717	7.15284040811185	4	0.552222572058276	1253.65451229863
GO:0009793	embryo development ending in seed dormancy	1115	11.1233152790024	7	0.620254192458679	1255.62294301587
GO:0009408	response to heat	580	5.7861191585842	3	0.512283858335428	1255.72018513123
GO:0007346	regulation of mitotic cell cycle	266	2.65363395893689	1	0.372906615715309	1257.0637713472
GO:1902679	negative regulation of RNA biosynthetic process	727	7.25260108325986	4	0.544443503542496	1259.80397153558
GO:1903507	negative regulation of nucleic acid-templated transcription	727	7.25260108325986	4	0.544443503542496	1259.80397153558
GO:0043543	protein acylation	274	2.7334424990553	1	0.361904761904762	1264.27425513995
GO:0006869	lipid transport	275	2.7434185665701	1	0.360574702023469	1265.13540516061
GO:0016051	carbohydrate biosynthetic process	738	7.36233782592266	4	0.536131346271479	1266.15710433143
GO:0031667	response to nutrient levels	447	4.45930217911576	2	0.443209946957166	1267.27374619418
GO:0009259	ribonucleotide metabolic process	448	4.46927824663056	2	0.442204821196877	1267.95646741116
GO:0051253	negative regulation of RNA metabolic process	744	7.42219423101146	4	0.531701599558742	1269.44888328624
GO:0048466	androecium development	284	2.8332031742033	1	0.349027150333229	1272.50762273817
GO:0048443	stamen development	284	2.8332031742033	1	0.349027150333229	1272.50762273817
GO:0048585	negative regulation of response to stimulus	468	4.56897162223684	2	0.432381080114449	1274.50159887925
GO:1901565	organonitrogen compound catabolic process	1665	16.5698773021592	11	0.651926516525595	1275.35727735729
GO:0033554	cellular response to stress	2314	22.6014498283098	16	0.693097967987286	1276.1512196987
GO:0016071	mRNA metabolic process	1029	10.2653734727296	6	0.57562222723513	1276.31694150388
GO:0006366	transcription by RNA polymerase II	758	7.56185917621867	4	0.521639690358902	1276.67773989888
GO:0019693	ribose phosphate metabolic process	462	4.60894319183776	2	0.428591922312955	1276.97077696016
GO:0048509	regulation of meristem development	290	2.8930595792921	1	0.341728351802374	1277.06394892051
GO:0009553	embryo sac development	291	2.9030356468069	1	0.34054124836316	1277.79691875244
GO:0010498	proteasomal protein catabolic process	467	4.65882352941177	2	0.423928824845805	1279.95575688135
GO:2000241	regulation of reproductive process	772	7.70152412142587	4	0.511944621598639	1283.31003375137
GO:0006397	mRNA processing	773	7.71150018894067	4	0.511265624585335	1283.76208551433
GO:0045934	negative regulation of nucleobase-containing compound metabolic process	773	7.71150018894067	4	0.511265624585335	1283.76208551433
GO:0046686	response to cadmium ion	774	7.72147625645547	4	0.510588391200636	1284.21132797434
GO:0033036	macromolecule localization	2294	22.885098878952	16	0.684275218335567	1284.29502179905
GO:0044085	cellular component biogenesis	2767	27.6037788134526	20	0.70777405138294	1284.59819560584
GO:0051640	organelle localization	305	3.01356051822352	1	0.32792098532777	1285.44021983729
GO:0006511	ubiquitin-dependent protein catabolic process	777	7.75140445899987	4	0.508567204372046	1285.54235018941
GO:1901698	response to nitrogen compound	779	7.77135659402947	4	0.507228439763002	1286.41592698888
GO:0010557	positive regulation of macromolecule biosynthetic process	1191	11.8814964101272	7	0.579285503369694	1288.19776630539
GO:0070925	organelle assembly	308	3.07262879455851	1	0.321543726549293	1289.19100015151
GO:0071482	cellular response to light stimulus	309	3.08260486207331	1	0.320491533782673	1289.80237862512
GO:0043604	amide biosynthetic process	1454	14.5052021665197	9	0.60922185563692	1289.80885275463
GO:0007005	mitochondrion organization	313	3.10018146075911	1	0.318656789638933	1290.86358321585
GO:0010876	lipid localization	313	3.12250913213251	1	0.316350210970464	1292.18718804031
GO:0009165	nucleotide biosynthetic process	313	3.12250913213251	1	0.316350210970464	1292.18718804031
GO:0008643	carbohydrate transport	314	3.13248519964731	1	0.315331419096534	1292.7685164019
GO:1901293	nucleoside phosphate biosynthetic process	315	3.14246126716211	1	0.31431911634282	1293.34401391351
GO:0009790	embryo development	1338	13.3479783348029	8	0.588621037128905	1293.69922625129
GO:0051179	localization	5525	55.117773019272	44	0.771255245393176	1293.74287059547
GO:0007623	circadian rhythm	322	3.16777236838786	1	0.31178274832024	1294.77701824365
GO:0009657	plastid organization	656	6.54430028970903	3	0.451772792630607	1296.25697608449
GO:0009056	catabolic process	3746	37.3703489104421	28	0.728146853146853	1296.64257605569
GO:0048437	floral organ development	657	6.55427635722383	3	0.451070336391437	1296.66079578643
GO:0071478	cellular response to radiation	321	3.20231767225091	1	0.308378164556962	1296.67777763627
GO:0006520	cellular amino acid metabolic process	805	8.03073434941428	4	0.490432877270759	1296.82438983553
GO:0061024	membrane organization	504	5.02793802745938	2	0.392308936841467	1298.69593517461
GO:0009965	leaf morphogenesis	325	3.24222194231011	1	0.30453977183935	1298.79084300913
GO:0051173	positive regulation of nitrogen compound metabolic process	1486	14.8244363269933	9	0.595518886492104	1299.20189413814
GO:0008380	RNA splicing	508	5.06784229751858	2	0.389167552817961	1300.40675127656
GO:0006260	DNA replication	329	3.28212621236932	1	0.300794998456314	1300.82037441008
GO:0048193	Golgi vesicle transport	332	3.31205441491372	1	0.298045814371486	1302.28969040771
GO:0048527	lateral root development	332	3.31205441491372	1	0.298045814371486	1302.28969040771
GO:0019637	organophosphate metabolic process	1104	11.0135785363396	6	0.535252907384055	1303.13357496091
GO:0080167	response to karrikin	335	3.34198261745812	1	0.295346016827105	1303.71521590116
GO:0007275	multicellular organism development	6799	67.8272830331276	55	0.778589331496575	1303.78433158321
GO:0022414	reproductive process	3556	34.4959195195812	25	0.703140857624456	1307.26607273146
GO:0010015	root morphogenesis	690	6.88348658521224	3	0.42903652343967	1308.49492082792
GO:1901137	carbohydrate derivative biosynthetic process	843	8.4098249149767	4	0.467758020967624	1309.23071718777
GO:0010154	fruit development	1664	16.5284122422226	10	0.592282597742846	1309.47019032227
GO:0048438	floral whorl development	534	5.32722005290339	2	0.369900003816648	1310.26342798104
GO:0098660	inorganic ion transmembrane transport	534	5.32722005290339	2	0.369900003816648	1310.26342798104
GO:0016043	cellular component organization	4976	48.4238601549829	37	0.73652935312276	1310.8790091072
GO:0022607	cellular component assembly	1668	16.640080614687	10	0.588151652843491	1311.79267689832
GO:0008104	protein localization	1797	17.9269933240962	11	0.600111982082867	1312.00263568004
GO:0048731	system development	4980	49.6808162237058	38	0.737926427000129	1312.09089447972
GO:0051254	positive regulation of RNA metabolic process	1146	11.4048524854501	6	0.516249492626167	1313.29450538522
GO:0009117	nucleotide metabolic process	550	5.48683713314019	2	0.358951795175812	1315.36103003795
GO:0006753	nucleoside phosphate metabolic process	554	5.5267414031994	2	0.356313911572133	1316.53333852097
GO:0009451	RNA modification	723	7.21269681320065	3	0.409022476675148	1317.82020482768
GO:0032501	multicellular organismal process	7364	72.4455767726963	58	0.763906708135581	1319.16202205625
GO:0048316	seed development	1578	15.742234538355	9	0.559236367409252	1319.33844463228
GO:0034220	ion transmembrane transport	883	8.80886761556871	4	0.446007754637691	1319.33950458926
GO:0006996	organelle organization	3547	35.3851114749969	25	0.684511373254905	1319.57412051569
GO:1901605	alpha-amino acid metabolic process	567	5.6564302808918	2	0.34799874219487	1320.08474900111
GO:1901607	alpha-amino acid biosynthetic process	380	3.79090565562413	1	0.259977956648075	1320.64330501636
GO:0044255	cellular lipid metabolic process	1199	11.8201803545955	6	0.497336827029061	1321.86330382179
GO:0009416	response to light stimulus	1860	18.5554855775287	11	0.578691184424013	1322.68382713223
GO:0009791	post-embryonic development	4174	41.6401058067767	30	0.69535650990569	1324.27605721085
GO:0055086	nucleobase-containing small molecule metabolic process	758	7.56185917621867	3	0.389707294878924	1325.52234633325
GO:0016192	vesicle-mediated transport	610	5.94955678037134	2	0.330488771011298	1326.83295807157
GO:0032870	cellular response to hormone stimulus	1526	14.8991189654284	8	0.524466509700308	1327.04177252228
GO:0050790	regulation of catalytic activity	600	5.98564050888021	2	0.328514676671816	1327.54021205634
GO:0048646	anatomical structure formation involved in morphogenesis	605	6.03552084645421	2	0.325748583646909	1328.49959890477
GO:0010628	positive regulation of gene expression	1236	12.3005215288101	6	0.477346542102953	1329.3931234584
GO:0009314	response to radiation	1913	19.0842171558131	11	0.561769565870512	1329.46999786514
GO:0010200	response to chitin	419	4.17997228870135	1	0.235485433953122	1330.22319469274
GO:0050793	regulation of developmental process	1792	17.8771129865222	10	0.545422561830161	1330.64973458717
GO:0046907	intracellular transport	1261	12.4671538383736	6	0.470661768510374	1331.55201527661
GO:0043161	proteasome-mediated ubiquitin-dependent protein catabolic process	426	4.24980476130495	1	0.231565152643336	1331.57757457723
GO:1901575	organic substance catabolic process	3189	31.8136793046983	21	0.638679292929293	1331.63072715847
GO:0010604	positive regulation of macromolecule metabolic process	1533	15.2933115001889	8	0.510718269393274	1331.84084907382
GO:0006886	intracellular protein transport	1119	11.1355906583025	5	0.439442066012982	1333.07316061905
GO:0008652	cellular amino acid biosynthetic process	438	4.36951757148255	1	0.22513686527822	1333.68759608155
GO:0015031	protein transport	1552	15.4828567829701	8	0.504179798087709	1333.82923983922
GO:0055082	cellular chemical homeostasis	440	4.38946970651216	1	0.224099651105793	1334.01503896494
GO:0098771	inorganic ion homeostasis	646	6.44453961456103	2	0.304686761042974	1335.00050052849
GO:0003006	developmental process involved in reproduction	3304	32.3055534336567	21	0.627429558230101	1335.39600272091
GO:0015833	peptide transport	1573	15.692354200781	8	0.497137775435592	1335.79015870543
GO:0006605	protein targeting	454	4.52913465171936	1	0.217095593371895	1336.13070902661
GO:0045184	establishment of protein localization	1577	15.7322584708402	8	0.495817810280368	1336.1375511334
GO:0009628	response to abiotic stimulus	5383	53.7011714321703	39	0.694118590549992	1336.44980911543
GO:0010243	response to organonitrogen compound	664	6.60804716434456	2	0.296994995502871	1337.02468936156
GO:0016311	dephosphorylation	462	4.60894319183776	1	0.213284274691782	1337.21173648757
GO:0051234	establishment of localization	5171	51.5862451190326	37	0.685855832491457	1337.37150813321
GO:0009845	seed germination	464	4.62889532686736	1	0.212352024496268	1337.46859467425
GO:1901135	carbohydrate derivative metabolic process	1453	14.4952260990049	7	0.471064580244412	1337.53890676063
GO:0032268	regulation of cellular protein metabolic process	843	8.4098249149767	3	0.34950018175209	1337.58207887398
GO:0006810	transport	5094	50.818087920393	36	0.676967180703836	1339.14678664667
GO:0065009	regulation of molecular function	683	6.81365411260864	2	0.28785676483523	1339.19399030943
GO:0042886	amide transport	1620	16.1612293739766	8	0.482041902228134	1339.40299447214
GO:0098662	inorganic cation transmembrane transport	481	4.79848847461897	1	0.204741561181435	1339.45415828556
GO:0042592	homeostatic process	1337	13.3380022672881	6	0.438860313240479	1339.73755685173
GO:0005975	carbohydrate metabolic process	2179	21.73785111475	12	0.53547531149054	1340.23939127509
GO:0048608	reproductive structure development	3203	31.9533442499055	20	0.603538746398754	1340.24724318287
GO:0010038	response to metal ion	1038	10.3551580803628	4	0.377620100264477	1340.28430395328
GO:0061458	reproductive system development	3205	31.9732963849351	20	0.603126356925749	1340.34029988511
GO:0098655	cation transmembrane transport	496	4.94812948734098	1	0.198460554916251	1340.94372606618
GO:0051246	regulation of protein metabolic process	883	8.80886761556871	3	0.333266828591256	1341.03345304024
GO:0019725	cellular homeostasis	727	7.23483321576136	2	0.270751952268141	1342.59088011364
GO:0048869	cellular developmental process	1250	12.2980297464615	5	0.396304795903189	1342.66152924014
GO:0090351	seedling development	525	5.23743544527018	1	0.187336940767224	1343.25436587871
GO:0009908	flower development	1401	13.9764705882353	6	0.418020402536532	1343.40961680237
GO:0050801	ion homeostasis	742	7.40224209598186	2	0.264501303333791	1343.6279521607
GO:0010016	shoot system morphogenesis	531	5.29729185035899	1	0.185187485072845	1343.65336840423
GO:0006811	ion transport	1704	16.9992190452198	8	0.457145983271737	1343.80978570024
GO:0050794	regulation of cellular process	5385	48.576030927835	33	0.639615733231562	1344.29216032641
GO:0030001	metal ion transport	758	7.56185917621867	2	0.25879596057261	1344.48401854345
GO:0051239	regulation of multicellular organismal process	1431	14.2757526136793	6	0.408896086369771	1344.66302862746
GO:0090567	reproductive shoot system development	1441	14.3755132888273	6	0.405939426427231	1345.0276996083
GO:0048878	chemical homeostasis	959	9.56704874669354	3	0.306165958670031	1345.21756454888
GO:0048367	shoot system development	2475	24.6907670991309	13	0.507856229306874	1346.13754246549
GO:0006812	cation transport	988	9.85635470462275	3	0.296927190297206	1346.24917796826
GO:0055085	transmembrane transport	1935	19.3036906411387	9	0.451266632857591	1346.48948645616
GO:0055080	cation homeostasis	616	6.14525758911702	1	0.159242564577545	1347.3271259633
GO:0009651	response to salt stress	1208	12.0510895578788	4	0.32286087192352	1347.4272660757
GO:0048831	regulation of shoot system development	642	6.40463534450183	1	0.152680740140998	1347.94914076348
GO:0006970	response to osmotic stress	1411	14.0762312633833	5	0.344640979652421	1348.06505382807
GO:1901566	organonitrogen compound biosynthetic process	3020	30.053915146629	16	0.510039384602412	1348.22602380743
GO:1905392	plant organ morphogenesis	1089	10.8639375236176	3	0.268602477050033	1348.41020306977
GO:2000026	regulation of multicellular organismal development	1319	13.1584330520217	4	0.29474664390471	1348.95305330975
GO:0044260	cellular macromolecule metabolic process	13205	131.733971532939	103	0.702883857452396	1349.05462927752
GO:0019222	regulation of metabolic process	6877	68.605416299282	46	0.624684944684945	1349.16173533724
GO:0048580	regulation of post-embryonic development	969	9.66680942184154	2	0.201218904036242	1349.20518982409
GO:0030154	cell differentiation	999	9.79436967653946	2	0.198394656264307	1349.2968727616
GO:0071702	organic substance transport	2640	26.3368182390729	12	0.436061168188737	1349.40764527786
GO:0060255	regulation of macromolecule metabolic process	6149	61.3428391485074	39	0.593402467369927	1349.48390144596
GO:0010467	gene expression	7698	76.7957677289331	52	0.625785484430223	1349.50361880465
GO:0071705	nitrogen compound transport	2080	20.7502204307847	8	0.370447398797914	1349.5345052517
GO:0043170	macromolecule metabolic process	15865	158.270311122308	125	0.690387383543467	1349.71894682331
GO:0006807	nitrogen compound metabolic process	16851	168.106713691901	133	0.683053533519801	1349.84243876182
GO:0019219	regulation of nucleobase-containing compound metabolic process	4783	47.7155309232901	26	0.510253452948429	1349.864079162
GO:0009987	cellular process	23746	215.439529691077	184	0.655401466049813	1349.87505005404
GO:0009889	regulation of biosynthetic process	5209	51.965335684595	29	0.520473314887484	1349.89053219148
GO:0006464	cellular protein modification process	2959	27.9511545293073	11	0.371586918349429	1349.9321151761
GO:0031326	regulation of cellular biosynthetic process	5113	51.0076332031742	27	0.492212002340236	1349.95674799085
GO:0010468	regulation of gene expression	5328	52.4158111141942	28	0.49550922547691	1349.95990550806
GO:0080090	regulation of primary metabolic process	5856	58.4198513666709	32	0.505298273155416	1349.97489230264
GO:0006355	regulation of transcription, DNA-templated	4463	44.523189318554	21	0.439439891940567	1349.98343877151
GO:1903506	regulation of nucleic acid-templated transcription	4463	44.523189318554	21	0.439439891940567	1349.98343877151
GO:2001141	regulation of RNA biosynthetic process	4467	44.5630935886132	21	0.438994152046784	1349.98385753749
GO:0031323	regulation of cellular metabolic process	6248	62.3304698324726	34	0.500069349730692	1349.98845782481
GO:0090304	nucleic acid metabolic process	7519	75.0100516437839	44	0.532173913043478	1349.98938994956
GO:0051252	regulation of RNA metabolic process	4681	46.6979720367804	22	0.437357170814237	1349.99007301843
GO:0051171	regulation of nitrogen compound metabolic process	5638	56.2450686484444	29	0.474621606089474	1349.99087901981
GO:2000112	regulation of cellular macromolecule biosynthetic process	4842	48.3041189066633	23	0.441193733250922	1349.9914524045
GO:0010556	regulation of macromolecule biosynthetic process	4874	48.6233530671369	23	0.437876604862434	1349.9930370881
GO:0006351	transcription, DNA-templated	4648	46.368761808792	21	0.419630862329803	1349.99503477744
GO:0097659	nucleic acid-templated transcription	4648	46.368761808792	21	0.419630862329803	1349.99503477744
GO:0044238	primary metabolic process	19412	193.655422597304	150	0.634289426167027	1349.99509995549
GO:0032774	RNA biosynthetic process	4661	46.4984506864844	21	0.418298275862069	1349.99544469013
GO:0071704	organic substance metabolic process	20781	205.184688219955	161	0.63039847691011	1349.99647809207
GO:0016070	RNA metabolic process	6800	67.8372591006424	36	0.481002365464222	1349.99797180513
GO:0046483	heterocycle metabolic process	8933	89.1162111097116	53	0.529314409161348	1349.99811656857
GO:0006725	cellular aromatic compound metabolic process	9332	93.0966620481169	56	0.53309235725338	1349.9984652111
GO:0006139	nucleobase-containing compound metabolic process	8237	82.1728681194105	47	0.511534088324919	1349.99848142849
GO:1901362	organic cyclic compound biosynthetic process	6211	61.8095586012295	31	0.456376026885736	1349.9985075097
GO:0019438	aromatic compound biosynthetic process	5953	59.3875299156065	29	0.445182576026582	1349.99871314619
GO:1901360	organic cyclic compound metabolic process	9577	95.540798589243	57	0.52595467390496	1349.99923422185
GO:0018130	heterocycle biosynthetic process	5702	56.7441801874433	26	0.417364226496388	1349.99949845105
GO:0034654	nucleobase-containing compound biosynthetic process	5166	51.5363647814586	22	0.390574970268045	1349.99961546566
GO:0008152	metabolic process	23463	234.068472099761	185	0.603438798059637	1349.99969081012
GO:0044237	cellular metabolic process	20215	201.666204811689	151	0.59086128470527	1349.99985738008
GO:0034645	cellular macromolecule biosynthetic process	6988	69.7127597934249	34	0.436860537359157	1349.99987989073
GO:0044271	cellular nitrogen compound biosynthetic process	6818	68.0168283159088	32	0.421203317755042	1349.99993727348
GO:0044249	cellular biosynthetic process	9960	98.9295888269846	56	0.49130349580828	1349.99994936999
GO:0009058	biosynthetic process	10423	103.980551706764	60	0.498614576584276	1349.99995435391
GO:0009059	macromolecule biosynthetic process	7143	71.2590502582189	34	0.425287686840042	1349.99995695516
GO:0034641	cellular nitrogen compound metabolic process	9963	99.3915606499559	56	0.488647955396956	1349.99996104439
GO:1901576	organic substance biosynthetic process	10207	101.825721123567	57	0.482872836653734	1349.99998159298
