# Supplementary material for: Combined use of Oxford Nanopore and Illumina sequencing yields insights into soybean structural variation biology
Source: BMC Biol. 2022 Feb 23;20:53. doi: 10.1186/s12915-022-01255-w (PMC8867729; doi:10.1186/s12915-022-01255-w)
Supplement: Supplementary file 6 — Additional file 6. SVs identified as polymorphic transposable elements among the dataset of combined Illumina/Oxford Nanopore variants genotyped with Paragraph. Positions of the SVs and metadata about their best blastn match in the SoyTEdb database are described. [file 12915_2022_1255_MOESM6_ESM.csv]

sv_id	sv_chrom	sv_start_pos	sv_end_pos	sv_type	sv_length	sv_population_frequency	soytedb_blastn_match	soytedb_te_length	blastn_alignment_length	blastn_evalue	blastn_percent_identity	te_group	te_class	te_subclass	te_order	te_superfamily	te_family	te_description
nanopore_334	Gm01	249376	249836	DEL	461	0.0721649	RLC_Gmr7_Gm1-1	455	454	0	100	Copia	I	I	LTR	Copia	Gmr7	SOLO
illumina_349	Gm01	534205	534649	DEL	445	0.450495	DTH_uuu_Gm6-35	453	448	1.99e-161	90.179	DNA	II	I	TIR	PIF-Harbinge	Ukn	MITE/tourist
illumina_373	Gm01	829629	831895	DEL	2267	0.2	RLC_Gmr24_Gm1-1	2259	2259	0	100	Copia	I	I	LTR	Copia	Gmr24	SOLO
illumina_384	Gm01	901604	904957	DEL	3354	0.114583	DTA_uuu_Gm1-1	3345	3345	0	100	DNA	II	I	TIR	hAT	Ukn	NA
nanopore_433	Gm01	1475811	1475811	INS	4811	0.09	RLC_Gmr71_Scaffold349-1	4785	4637	0	96.226	Copia	I	I	LTR	Copia	Gmr71	INTACT
nanopore_488	Gm01	2213557	2213557	INS	4194	0.065	RLC_Gmr13_Gm4-2	4624	3753	0	96.083	Copia	I	I	LTR	Copia	Gmr13	INTACT
nanopore_497	Gm01	2272228	2272228	INS	3326	0.18617	DTA_uuu_Gm17-2	3345	3341	0	98.683	DNA	II	I	TIR	hAT	Ukn	NA
illumina_566	Gm01	2525007	2525569	DEL	563	0.133663	DTM_uuu_Gm1-5	553	553	0	100	DNA	II	I	TIR	Mutator	Ukn	NA
nanopore_530	Gm01	2698075	2698075	INS	3642	0.0989583	DTM_uuu_Gm8-42	3671	3677	0	97.716	DNA	II	I	TIR	Mutator	Ukn	NA
nanopore_537	Gm01	2792088	2792088	INS	874	0.116162	RLC_Gmr18_Gm14-33	1012	886	0	94.582	Copia	I	I	LTR	Copia	Gmr18	SOLO
nanopore_608	Gm01	3322340	3322340	INS	1495	0.268421	RLC_Gmr37_Gm15-74	1602	1434	0	90.865	Copia	I	I	LTR	Copia	Gmr37	SOLO
nanopore_615	Gm01	3398442	3398442	INS	421	0.0618557	RLG_Gmr70_Gm18-1	449	429	1.56e-112	84.848	Gypsy	I	I	LTR	Gypsy	Gmr70	SOLO
nanopore_624	Gm01	3454603	3454603	INS	1291	0.021978	RLG_Gmr11_Gm15-2	1330	1346	0	89.525	Gypsy	I	I	LTR	Gypsy	Gmr11/calypso	SOLO
illumina_715	Gm01	3747785	3752789	DEL	5005	0.05	RLG_Gmr43_Gm1-4	4999	4999	0	100	Gypsy	I	I	LTR	Gypsy	Gmr43	INTACT
illumina_716	Gm01	3755540	3760790	DEL	5251	0.040404	RLG_Gmr271_Gm1-1	5245	5244	0	100	Gypsy	I	I	LTR	Gypsy	Gmr271	INTACT
illumina_721	Gm01	3832886	3844096	DEL	11211	0.103093	DTM_uuu_Gm13-43	11286	10944	0	98.218	DNA	II	I	TIR	Mutator	Ukn	NA
nanopore_710	Gm01	4073032	4073032	INS	6289	0.119792	RLC_Gmr7_Gm13-3	6375	6381	0	96.474	Copia	I	I	LTR	Copia	Gmr7	INTACT
illumina_745	Gm01	4162053	4167809	DEL	5757	0.0714286	RLC_Gmr16_Gm1-1	5757	5756	0	100	Copia	I	I	LTR	Copia	Gmr16	INTACT
nanopore_755	Gm01	4762614	4762614	INS	450	0.646067	DTM_uuu_Gm4-4	460	473	1.73e-87	80.55	DNA	II	I	TIR	Mutator	Ukn	NA
nanopore_763	Gm01	4799469	4799469	INS	12881	0.680851	RLG_Gmr30_Gm9-7	13097	13151	0	93.962	Gypsy	I	I	LTR	Gypsy	Gmr30	INTACT
nanopore_766	Gm01	4815076	4815076	INS	2908	0.586957	RLC_Gmr24_Gm18-22	2687	2710	0	93.875	Copia	I	I	LTR	Copia	Gmr24	SOLO
illumina_800	Gm01	4992862	4993959	DEL	1098	0.704082	RLC_Gmr6_Gm1-4	1092	1092	0	100	Copia	I	I	LTR	Copia	Gmr6	SOLO
illumina_830	Gm01	5202295	5203508	DEL	1214	0.60396	RLC_Gmr2_Gm1-50	1247	1060	0	98.585	Copia	I	I	LTR	Copia	Gmr2/SIRE	SOLO
illumina_849	Gm01	5347833	5351706	DEL	3874	0.567708	RLC_Gmr540_Gm1-1	3868	3868	0	100	Copia	I	I	LTR	Copia	Gmr540	LTR_INTACT
illumina_851	Gm01	5386496	5391560	DEL	5065	0.588235	RLG_Gmr3_Gm18-2	5369	5064	0	98.697	Gypsy	I	I	LTR	Gypsy	Gmr3	INTACT
illumina_870	Gm01	5532899	5532899	INS	184	0.551546	RLC_Gmr71_Gm6-1	170	178	2.39e-72	94.944	Copia	I	I	LTR	Copia	Gmr71	SOLO
nanopore_835	Gm01	5532900	5532900	INS	4721	0.551546	RLC_Gmr71_Scaffold349-1	4785	4812	0	95.74	Copia	I	I	LTR	Copia	Gmr71	INTACT
nanopore_836	Gm01	5535570	5535570	INS	3402	0.595745	RLC_Gmr41_Gm5-6	3569	3576	0	92.17	Copia	I	I	LTR	Copia	Gmr41	INTACT
nanopore_844	Gm01	5578268	5578268	INS	6436	0.574468	RLC_Gmr7_Gm10-7	6485	6508	0	94.161	Copia	I	I	LTR	Copia	Gmr7	INTACT
nanopore_860	Gm01	5630143	5630143	INS	2264	0.245098	RLC_Gmr24_Gm18-39	2252	2316	0	78.67	Copia	I	I	LTR	Copia	Gmr24	SOLO
nanopore_861	Gm01	5630144	5630144	INS	2283	0.524096	RLC_Gmr24_Gm19-15	2257	2281	0	90.004	Copia	I	I	LTR	Copia	Gmr24	SOLO
illumina_899	Gm01	5862249	5863429	DEL	1181	0.610526	RLG_Gmr1_Gm1-2	1175	1174	0	100	Gypsy	I	I	LTR	Gypsy	Gmr1	SOLO
nanopore_891	Gm01	5931216	5931216	INS	6401	0.612903	RLG_Gmr4_Gm13-67	6479	6172	0	97.813	Gypsy	I	I	LTR	Gypsy	Gmr4	INTACT
illumina_908	Gm01	5962263	5974007	DEL	11745	0.612245	RLG_Gmr11_Gm1-3	11739	11739	0	100	Gypsy	I	I	LTR	Gypsy	Gmr11/calypso	INTACT
illumina_955	Gm01	6408293	6412812	DEL	4520	0.621053	RLC_Gmr56_Gm1-1	4710	4004	0	100	Copia	I	I	LTR	Copia	Gmr56	INTACT
illumina_957	Gm01	6423258	6426097	DEL	2840	0.574468	RIL_Gml1_Gm20-11	3184	2830	0	99.47	NON-LTR	I	I	LINE	L1	Gml1	NA
nanopore_986	Gm01	7089385	7089385	INS	3011	0.484211	RLG_Gmr17_Gm18-46	2973	2962	0	91.29	Gypsy	I	I	LTR	Gypsy	Gmr17	INTACT
illumina_1024	Gm01	7171740	7191115	DEL	19376	0.49	RLG_Gmr9_Gm1-6	19362	19370	0	99.721	Gypsy	I	I	LTR	Gypsy	Gmr9	INTACT
illumina_1073	Gm01	7928048	7932763	DEL	4716	0.350515	RLG_Gmr121_Gm1-1	5033	4716	0	100	Gypsy	I	I	LTR	Gypsy	Gmr121	INTACT
nanopore_1834	Gm01	27155626	27155626	INS	2260	0.565	RLC_Gmr24_Gm6-36	2279	2281	0	96.756	Copia	I	I	LTR	Copia	Gmr24	SOLO
nanopore_1844	Gm01	27335915	27335915	INS	420	0.553763	DTH_uuu_Gm7-61	407	390	6.69e-166	94.103	DNA	II	I	TIR	PIF-Harbinge	Ukn	MITE/tourist
illumina_2199	Gm01	27337261	27356398	DEL	19138	0.551546	RLG_Gmr9_Gm1-233	19132	19132	0	100	Gypsy	I	I	LTR	Gypsy	Gmr9	INTACT
nanopore_1847	Gm01	27371833	27371833	INS	9072	0.516854	RLC_Gmr2_Gm3-17	9262	9302	0	95.195	Copia	I	I	LTR	Copia	Gmr2/SIRE	INTACT
nanopore_1875	Gm01	27817013	27817013	INS	9094	0.547368	RLC_Gmr2_Gm14-38	9329	9420	0	92.548	Copia	I	I	LTR	Copia	Gmr2/SIRE	INTACT
nanopore_1876	Gm01	27819713	27819713	INS	3580	0.157609	RLG_Gmr21_Gm18-35	3626	3635	0	95.433	Gypsy	I	I	LTR	Gypsy	Gmr21	SOLO
nanopore_1906	Gm01	28417479	28417479	INS	1147	0.37931	RLC_Gmr18_Gm19-6	1158	1160	0	95.69	Copia	I	I	LTR	Copia	Gmr18	SOLO
illumina_2301	Gm01	29045750	29066102	DEL	20353	0.516304	RLG_Gmr9_Gm1-248	20243	18029	0	99.639	Gypsy	I	I	LTR	Gypsy	Gmr9	INTACT
nanopore_2064	Gm01	32340301	32340301	INS	1143	0.538462	RLC_Gmr18_Gm1-20	1161	1166	0	95.798	Copia	I	I	LTR	Copia	Gmr18	SOLO
nanopore_2094	Gm01	33047383	33057055	DEL	9673	0.18	RLC_Gmr2_Gm1-46	10112	8862	0	100	Copia	I	I	LTR	Copia	Gmr2/SIRE	INTACT
illumina_2550	Gm01	33388037	33389289	DEL	1253	0.541667	RLC_Gmr2_Gm1-50	1247	1247	0	100	Copia	I	I	LTR	Copia	Gmr2/SIRE	SOLO
illumina_2569	Gm01	33983309	33993074	DEL	9766	0.0663265	RLC_Gmr2_Gm1-51	9760	9759	0	100	Copia	I	I	LTR	Copia	Gmr2/SIRE	INTACT
illumina_2616	Gm01	35882804	35900854	DEL	18051	0.0677083	RLG_Gmr9_Gm1-269	18045	18045	0	100	Gypsy	I	I	LTR	Gypsy	Gmr9	INTACT
illumina_2622	Gm01	35973010	35982309	DEL	9300	0.075	RLC_Gmr2_Gm1-58	9300	9300	0	99.71	Copia	I	I	LTR	Copia	Gmr2/SIRE	INTACT
illumina_2659	Gm01	36896339	36905559	DEL	9221	0.040404	RLC_Gmr2_Gm1-59	9215	9215	0	99.902	Copia	I	I	LTR	Copia	Gmr2/SIRE	INTACT
illumina_2673	Gm01	37247670	37257413	DEL	9744	0.921348	RLC_Gmr2_Gm1-60	9836	8991	0	99.878	Copia	I	I	LTR	Copia	Gmr2/SIRE	INTACT
illumina_2697	Gm01	37596082	37607015	DEL	10934	0.914894	RLC_Gmr6_Gm1-95	9067	9067	0	100	Copia	I	I	LTR	Copia	Gmr6	INTACT
nanopore_2263	Gm01	37629190	37630322	DEL	1133	0.717391	RLC_Gmr2_Gm6-33	1126	1127	0	96.539	Copia	I	I	LTR	Copia	Gmr2/SIRE	SOLO
nanopore_2272	Gm01	37741254	37754362	DEL	13109	0.913043	RLG_Gmr30_Gm1-2	13118	13127	0	99.147	Gypsy	I	I	LTR	Gypsy	Gmr30	INTACT
illumina_2707	Gm01	37791897	37806888	DEL	14992	0.918367	RLG_Gmr9_Gm1-281	14986	14986	0	99.993	Gypsy	I	I	LTR	Gypsy	Gmr9	INTACT
illumina_2708	Gm01	37867232	37867636	DEL	405	0.926316	RLG_Gmr227_Gm1-1	399	398	0	100	Gypsy	I	I	LTR	Gypsy	Gmr227	SOLO
illumina_2712	Gm01	37898946	37903299	DEL	4354	0.913979	DTH_uuu_Gm1-66	4350	4350	0	100	DNA	II	I	TIR	PIF-Harbinge	Ukn	NA
nanopore_2309	Gm01	37975583	37975583	INS	1618	0.910526	RLC_Gmr5_Gm4-45	1636	1658	0	92.943	Copia	I	I	LTR	Copia	Gmr5	SOLO
nanopore_2338	Gm01	38407960	38407960	INS	9603	0.917526	RLC_Gmr2_Gm18-46	9978	10059	0	89.87	Copia	I	I	LTR	Copia	Gmr2/SIRE	INTACT
nanopore_2355	Gm01	38638009	38638009	INS	4468	0.910112	RLC_Gmr41_Gm10-5	5375	4532	0	90.181	Copia	I	I	LTR	Copia	Gmr41	INTACT
illumina_2752	Gm01	38650221	38663203	DEL	12983	0.915789	RLG_Gmr30_Gm1-3	12977	12977	0	100	Gypsy	I	I	LTR	Gypsy	Gmr30	INTACT
nanopore_2360	Gm01	38685808	38685808	INS	1617	0.913979	RLG_Gmr9_Gm6-43	1648	1650	0	94.485	Gypsy	I	I	LTR	Gypsy	Gmr9	SOLO
illumina_2762	Gm01	38902741	38922853	DEL	20113	0.763889	RLG_Gmr9_Gm1-287	19500	17648	0	99.7	Gypsy	I	I	LTR	Gypsy	Gmr9	INTACT
nanopore_2394	Gm01	38944044	38944044	INS	9149	0.689474	RLC_Gmr6_Gm1-80	9242	9253	0	97.763	Copia	I	I	LTR	Copia	Gmr6	INTACT
illumina_2776	Gm01	39008010	39017265	DEL	9256	0.907609	RLC_Gmr2_Gm4-67	9273	9272	0	99.428	Copia	I	I	LTR	Copia	Gmr2/SIRE	INTACT
nanopore_2402	Gm01	39074028	39074028	INS	1166	0.904494	RLC_Gmr2_Gm3-1	1175	1175	0	95.574	Copia	I	I	LTR	Copia	Gmr2/SIRE	SOLO
illumina_2791	Gm01	39151179	39171356	DEL	20178	0.92	RLG_Gmr9_Gm1-291	20172	20171	0	99.841	Gypsy	I	I	LTR	Gypsy	Gmr9	INTACT
nanopore_2431	Gm01	39203651	39203651	INS	3780	0.258065	RLG_Gmr21_Gm16-46	3894	3822	0	92.439	Gypsy	I	I	LTR	Gypsy	Gmr21	SOLO
nanopore_2432	Gm01	39225617	39225617	INS	1025	0.306931	RLC_Gmr18_Gm15-4	1032	1032	0	97.771	Copia	I	I	LTR	Copia	Gmr18	SOLO
nanopore_2433	Gm01	39236022	39236022	INS	9073	0.385057	RLC_Gmr2_Gm1-58	9300	9314	0	95.254	Copia	I	I	LTR	Copia	Gmr2/SIRE	INTACT
nanopore_2454	Gm01	39351624	39351624	INS	962	0.597938	RLG_Gmr4_Gm20-23	963	962	0	98.96	Gypsy	I	I	LTR	Gypsy	Gmr4	SOLO
illumina_2819	Gm01	39433195	39453630	DEL	20436	0.914894	RLG_Gmr9_Gm14-239	20354	18275	0	95.524	Gypsy	I	I	LTR	Gypsy	Gmr9	INTACT
nanopore_2472	Gm01	39456498	39456498	INS	9698	0.173684	RLG_Gmr9_Gm20-186	11733	10142	0	84.48	Gypsy	I	I	LTR	Gypsy	Gmr9	INTACT
nanopore_2476	Gm01	39470125	39470125	INS	8982	0.030303	RLC_Gmr2_Gm6-4	9272	7781	0	95.168	Copia	I	I	LTR	Copia	Gmr2/SIRE	INTACT
illumina_2867	Gm01	39660363	39669745	DEL	9383	0.645833	RLC_Gmr2_Gm1-62	9377	9376	0	99.979	Copia	I	I	LTR	Copia	Gmr2/SIRE	INTACT
nanopore_2522	Gm01	39686764	39686764	INS	5585	0.587912	RLG_Gmr4_Gm6-47	5532	4638	0	98.944	Gypsy	I	I	LTR	Gypsy	Gmr4	INTACT
illumina_2870	Gm01	39737153	39743904	DEL	6752	0.617977	RLC_Gmr6_Gm1-100	6745	6746	0	99.896	Copia	I	I	LTR	Copia	Gmr6	INTACT
nanopore_2534	Gm01	39751339	39751339	INS	9229	0.336842	RLC_Gmr2_Gm8-34	9414	9510	0	91.146	Copia	I	I	LTR	Copia	Gmr2/SIRE	INTACT
nanopore_2537	Gm01	39788908	39788908	INS	8947	0.830769	RLC_Gmr2_Gm15-17	9795	8594	0	92.565	Copia	I	I	LTR	Copia	Gmr2/SIRE	INTACT
nanopore_2538	Gm01	39792315	39792315	INS	9522	0.579787	RLC_Gmr2_Gm15-17	9795	9837	0	93.097	Copia	I	I	LTR	Copia	Gmr2/SIRE	INTACT
illumina_2879	Gm01	39829776	39839023	DEL	9248	0.918367	RLC_Gmr6_Gm16-47	9245	9247	0	99.805	Copia	I	I	LTR	Copia	Gmr6	INTACT
illumina_2883	Gm01	39842084	39842691	DEL	608	0.621053	RLG_Gmr191_Gm17-1	595	596	0	94.631	Gypsy	I	I	LTR	Gypsy	Gmr191	SOLO
nanopore_2547	Gm01	39852457	39852457	INS	9080	0.566667	RLC_Gmr2_Gm6-58	9294	9351	0	92.675	Copia	I	I	LTR	Copia	Gmr2/SIRE	INTACT
nanopore_2552	Gm01	39896607	39896607	INS	3751	0.552941	RLG_Gmr21_Gm11-28	3897	3822	0	91.392	Gypsy	I	I	LTR	Gypsy	Gmr21	SOLO
nanopore_2553	Gm01	39897096	39897096	INS	1118	0.566667	RLC_Gmr2_Gm10-54	1144	1133	0	93.91	Copia	I	I	LTR	Copia	Gmr2/SIRE	SOLO
nanopore_2559	Gm01	39958351	39958351	INS	5602	0.0364583	RLC_Gmr6_Gm8-7	5948	5777	0	95.707	Copia	I	I	LTR	Copia	Gmr6	INTACT
illumina_2891	Gm01	39967939	39968942	DEL	1004	0.646739	RLC_Gmr2_Gm1-63	998	997	0	100	Copia	I	I	LTR	Copia	Gmr2/SIRE	SOLO
nanopore_2568	Gm01	40046792	40046792	INS	9010	0.0309278	RLC_Gmr2_Gm1-58	9300	8032	0	94.945	Copia	I	I	LTR	Copia	Gmr2/SIRE	INTACT
nanopore_2571	Gm01	40058297	40078471	DEL	20175	0.336364	RLG_Gmr9_Gm13-17	20056	17131	0	96.754	Gypsy	I	I	LTR	Gypsy	Gmr9	INTACT
nanopore_2574	Gm01	40104462	40104462	INS	9482	0.0309278	RLC_Gmr2_Gm20-11	9733	9830	0	91.424	Copia	I	I	LTR	Copia	Gmr2/SIRE	INTACT
illumina_2909	Gm01	40166357	40167619	DEL	1263	0.914894	DTM_uuu_Gm1-72	1253	1253	0	100	DNA	II	I	TIR	Mutator	Ukn	NA
nanopore_2616	Gm01	40199908	40199908	INS	5310	0.212766	RLG_Gmr3_Gm10-75	5349	5349	0	97.196	Gypsy	I	I	LTR	Gypsy	Gmr3	INTACT
nanopore_2624	Gm01	40293597	40293597	INS	5365	0.247368	RLG_Gmr3_Gm6-65	5386	5400	0	96.481	Gypsy	I	I	LTR	Gypsy	Gmr3	INTACT
nanopore_2633	Gm01	40326164	40326164	INS	907	0.0416667	RLG_Gmr3_Gm14-132	908	907	0	98.677	Gypsy	I	I	LTR	Gypsy	Gmr3	SOLO
nanopore_2641	Gm01	40366869	40366869	INS	896	0.314607	RLG_Gmr3_Gm6-57	900	900	0	98.444	Gypsy	I	I	LTR	Gypsy	Gmr3	SOLO
nanopore_2642	Gm01	40366869	40366869	INS	774	0.186747	RLG_Gmr3_Gm6-57	900	840	0	85.476	Gypsy	I	I	LTR	Gypsy	Gmr3	SOLO
illumina_2947	Gm01	40431554	40441196	DEL	9643	0.916667	RLC_Gmr2_Gm1-64	9635	9639	0	99.772	Copia	I	I	LTR	Copia	Gmr2/SIRE	INTACT
illumina_2950	Gm01	40491469	40501688	DEL	10220	0.0309278	RLC_Gmr2_Gm6-2	9609	9647	0	97.129	Copia	I	I	LTR	Copia	Gmr2/SIRE	INTACT
illumina_2951	Gm01	40491966	40501584	DEL	9619	0.918367	RLC_Gmr2_Gm6-2	9609	9647	0	97.129	Copia	I	I	LTR	Copia	Gmr2/SIRE	INTACT
nanopore_2657	Gm01	40517615	40517615	INS	2948	0.438889	RLC_Gmr24_Gm18-58	3044	2978	0	89.322	Copia	I	I	LTR	Copia	Gmr24	SOLO
nanopore_2660	Gm01	40518719	40518719	INS	3013	0.876543	RLC_Gmr24_Gm18-58	3044	3057	0	94.733	Copia	I	I	LTR	Copia	Gmr24	SOLO
illumina_2955	Gm01	40526792	40530438	DEL	3647	0.881443	RLG_Gmr21_Gm9-28	3638	3644	0	95.115	Gypsy	I	I	LTR	Gypsy	Gmr21	SOLO
nanopore_2673	Gm01	40597184	40597184	INS	4757	0.611702	RLC_Gmr8_Gm3-2	4834	4847	0	96.493	Copia	I	I	LTR	Copia	Gmr8	INTACT
nanopore_2677	Gm01	40629143	40629143	INS	1475	0.60989	RLC_Gmr5_Gm19-129	1677	1498	0	90.854	Copia	I	I	LTR	Copia	Gmr5	SOLO
nanopore_2685	Gm01	40737785	40737785	INS	1014	0.615385	RLC_Gmr18_Gm20-57	1034	1036	0	95.174	Copia	I	I	LTR	Copia	Gmr18	SOLO
illumina_3003	Gm01	40835355	40845229	DEL	9875	0.268817	RLC_Gmr2_Gm1-66	9869	9869	0	100	Copia	I	I	LTR	Copia	Gmr2/SIRE	INTACT
nanopore_2699	Gm01	40916487	40916487	INS	9017	0.252577	RLC_Gmr2_Gm14-13	9280	9330	0	92.83	Copia	I	I	LTR	Copia	Gmr2/SIRE	INTACT
illumina_3034	Gm01	41206474	41210104	DEL	3631	0.28866	RLC_Gmr41_Gm13-5	3654	3654	0	97.209	Copia	I	I	LTR	Copia	Gmr41	INTACT
nanopore_2736	Gm01	41265001	41265001	INS	1547	0.265625	DTM_uuu_Gm14-102	1549	1564	0	96.483	DNA	II	I	TIR	Mutator	Ukn	NA
nanopore_2765	Gm01	41428703	41431096	DEL	2394	0.0273973	RLG_Gmr51_Gm12-2	2403	2410	0	98.091	Gypsy	I	I	LTR	Gypsy	Gmr51	SOLO
nanopore_2771	Gm01	41449996	41449996	INS	3553	0.204082	RLC_Gmr41_Gm1-1	3624	3645	0	93.471	Copia	I	I	LTR	Copia	Gmr41	INTACT
nanopore_2773	Gm01	41465120	41465120	INS	3134	0.0247525	RIL_Gml1_Gm20-3	3183	3160	0	97.31	NON-LTR	I	I	LINE	L1	Gml1	NA
nanopore_2774	Gm01	41467658	41467658	INS	10151	0.244681	DTM_uuu_Gm10-117	10291	8347	0	92.836	DNA	II	I	TIR	Mutator	Ukn	NA
nanopore_2776	Gm01	41492932	41492932	INS	3282	0.162921	RLC_Gmr16_Gm14-6	3867	3198	0	84.584	Copia	I	I	LTR	Copia	Gmr16	INTACT
nanopore_2777	Gm01	41498887	41498887	INS	2797	0.247312	RLC_Gmr24_Gm17-19	2830	2834	0	96.366	Copia	I	I	LTR	Copia	Gmr24	SOLO
nanopore_2785	Gm01	41542864	41542864	INS	2247	0.242105	RLC_Gmr24_Gm5-21	2259	2264	0	94.39	Copia	I	I	LTR	Copia	Gmr24	SOLO
illumina_3094	Gm01	41578493	41581473	DEL	2981	0.267677	RLC_Gmr24_Gm1-57	2975	2975	0	100	Copia	I	I	LTR	Copia	Gmr24	SOLO
illumina_3097	Gm01	41598852	41608105	DEL	9254	0.26087	RLC_Gmr6_Gm1-105	9249	9269	0	99.525	Copia	I	I	LTR	Copia	Gmr6	INTACT
illumina_3103	Gm01	41608218	41609825	DEL	1608	0.257576	RLC_Gmr5_Gm1-205	1607	1607	0	100	Copia	I	I	LTR	Copia	Gmr5	SOLO
nanopore_2797	Gm01	41619919	41619919	INS	5334	0.239796	RLC_Gmr41_Gm19-5	5361	5375	0	97.302	Copia	I	I	LTR	Copia	Gmr41	INTACT
nanopore_2798	Gm01	41625444	41625444	INS	10503	0.242105	DTM_uuu_Gm1-84	10522	9131	0	95.707	DNA	II	I	TIR	Mutator	Ukn	NA
nanopore_2803	Gm01	41703247	41703247	INS	970	0.608696	RLG_Gmr4_Gm8-20	977	977	0	97.646	Gypsy	I	I	LTR	Gypsy	Gmr4	SOLO
nanopore_2814	Gm01	41795695	41798393	DEL	2699	0.0478723	RLC_Gmr24_Gm1-58	2693	2693	0	100	Copia	I	I	LTR	Copia	Gmr24	SOLO
illumina_3134	Gm01	41813081	41814254	DEL	1174	0.27551	RLC_Gmr2_Gm1-67	1173	1173	0	100	Copia	I	I	LTR	Copia	Gmr2/SIRE	SOLO
nanopore_2823	Gm01	41820001	41820001	INS	1606	0.0204082	RLC_Gmr5_Gm2-135	1647	1661	0	88.441	Copia	I	I	LTR	Copia	Gmr5	SOLO
illumina_3177	Gm01	41893649	41895341	DEL	1693	0.0392157	RLC_Gmr5_Gm1-208	1683	1683	0	100	Copia	I	I	LTR	Copia	Gmr5	SOLO
illumina_3189	Gm01	42018849	42021372	DEL	2524	0.0319149	RLC_Gmr24_Gm1-59	2518	2517	0	100	Copia	I	I	LTR	Copia	Gmr24	SOLO
illumina_3217	Gm01	42356137	42357105	DEL	969	0.884615	RLG_Gmr4_Gm1-269	963	963	0	100	Gypsy	I	I	LTR	Gypsy	Gmr4	SOLO
nanopore_2895	Gm01	42434295	42434295	INS	9119	0.7	RLC_Gmr6_Gm2-70	9223	9231	0	96.891	Copia	I	I	LTR	Copia	Gmr6	INTACT
nanopore_2897	Gm01	42458121	42458121	INS	962	0.692708	RLG_Gmr4_Gm10-162	963	961	0	99.063	Gypsy	I	I	LTR	Gypsy	Gmr4	SOLO
illumina_3239	Gm01	42564653	42574376	DEL	9724	0.706186	RLC_Gmr2_Gm1-69	9721	9233	0	99.469	Copia	I	I	LTR	Copia	Gmr2/SIRE	INTACT
illumina_3249	Gm01	42719622	42721312	DEL	1691	0.691011	RLG_Gmr9_Gm1-312	1685	1684	0	100	Gypsy	I	I	LTR	Gypsy	Gmr9	SOLO
nanopore_2918	Gm01	42737255	42737255	INS	5491	0.670588	RLG_Gmr4_Gm10-42	5531	5532	0	97.885	Gypsy	I	I	LTR	Gypsy	Gmr4	INTACT
illumina_3272	Gm01	42832329	42851243	DEL	18915	0.703125	RLG_Gmr9_Gm1-313	19216	16910	0	99.137	Gypsy	I	I	LTR	Gypsy	Gmr9	INTACT
illumina_3276	Gm01	42858239	42861810	DEL	3572	0.64	RLG_Gmr21_Gm1-65	3566	3565	0	100	Gypsy	I	I	LTR	Gypsy	Gmr21	SOLO
nanopore_2937	Gm01	42919979	42919979	INS	902	0.701087	RLG_Gmr3_Gm15-14	906	906	0	98.124	Gypsy	I	I	LTR	Gypsy	Gmr3	SOLO
illumina_3305	Gm01	43181147	43191136	DEL	9990	0.694444	RLC_Gmr2_Gm6-35	10009	10019	0	98.004	Copia	I	I	LTR	Copia	Gmr2/SIRE	INTACT
illumina_3348	Gm01	43251476	43253466	DEL	1991	0.7	RLC_Gmr5_Gm14-98	1657	1597	0	90.733	Copia	I	I	LTR	Copia	Gmr5	SOLO
nanopore_2990	Gm01	43293280	43294545	DEL	1266	0.194444	RLC_Gmr2_Gm1-71	1260	1260	0	100	Copia	I	I	LTR	Copia	Gmr2/SIRE	SOLO
illumina_3353	Gm01	43321370	43322374	DEL	1005	0.694737	RLC_Gmr2_Gm1-72	999	999	0	100	Copia	I	I	LTR	Copia	Gmr2/SIRE	SOLO
nanopore_2996	Gm01	43379888	43380925	DEL	1038	0.482456	RLC_Gmr18_Gm15-4	1032	1031	0	99.612	Copia	I	I	LTR	Copia	Gmr18	SOLO
nanopore_2999	Gm01	43431029	43431029	INS	5502	0.716495	RLG_Gmr4_Gm2-125	5527	5529	0	98.047	Gypsy	I	I	LTR	Gypsy	Gmr4	INTACT
nanopore_3005	Gm01	43478031	43487961	DEL	9931	0.09375	RLC_Gmr2_Gm1-74	9925	9924	0	99.97	Copia	I	I	LTR	Copia	Gmr2/SIRE	INTACT
nanopore_3010	Gm01	43517857	43517857	INS	1056	0.180851	RLC_Gmr6_Gm13-30	1091	1101	0	93.097	Copia	I	I	LTR	Copia	Gmr6	SOLO
nanopore_3011	Gm01	43523606	43523606	INS	9342	0.148936	RLC_Gmr2_Gm20-55	9764	9823	0	90.868	Copia	I	I	LTR	Copia	Gmr2/SIRE	INTACT
illumina_3369	Gm01	43525628	43542768	DEL	17141	0.255319	RLG_Gmr9_Gm1-318	17134	17135	0	99.959	Gypsy	I	I	LTR	Gypsy	Gmr9	INTACT
nanopore_3043	Gm01	43702347	43702347	INS	9718	0.833333	RLC_Gmr2_Gm8-2	9526	8065	0	88.692	Copia	I	I	LTR	Copia	Gmr2/SIRE	INTACT
illumina_3418	Gm01	43702347	43703546	DEL	1200	0.863014	RLC_Gmr2_Gm4-6	1192	1194	0	96.817	Copia	I	I	LTR	Copia	Gmr2/SIRE	SOLO
nanopore_3045	Gm01	43706486	43706486	INS	1095	0.206186	RLC_Gmr2_Gm4-38	1109	1113	0	94.16	Copia	I	I	LTR	Copia	Gmr2/SIRE	SOLO
nanopore_3055	Gm01	43736611	43736611	INS	1130	0.125	RLC_Gmr2_Gm6-12	1145	1147	0	94.856	Copia	I	I	LTR	Copia	Gmr2/SIRE	SOLO
illumina_3421	Gm01	43746717	43755964	DEL	9248	0.895833	RLC_Gmr2_Gm15-61	9261	9269	0	98.231	Copia	I	I	LTR	Copia	Gmr2/SIRE	INTACT
illumina_3424	Gm01	43797692	43808133	DEL	10442	0.89899	DTM_uuu_Gm1-84	10522	9627	0	99.938	DNA	II	I	TIR	Mutator	Ukn	NA
nanopore_3066	Gm01	43864118	43864118	INS	8771	0.902174	RLC_Gmr6_Gm6-22	9195	9252	0	90.575	Copia	I	I	LTR	Copia	Gmr6	INTACT
nanopore_3076	Gm01	43913720	43918041	DEL	4322	0.672414	RLG_Gmr19_Gm1-79	4316	4316	0	100	Gypsy	I	I	LTR	Gypsy	Gmr19/diaspora	INTACT
nanopore_3077	Gm01	43925489	43925489	INS	9765	0.59375	RLC_Gmr2_Gm7-14	10009	10059	0	93.409	Copia	I	I	LTR	Copia	Gmr2/SIRE	INTACT
illumina_3455	Gm01	44093684	44096860	DEL	3177	0.714286	RIL_Gml1_Gm1-6	3165	3160	0	100	NON-LTR	I	I	LINE	L1	Gml1	NA
illumina_3469	Gm01	44217383	44222194	DEL	4812	0.572165	RLG_Gmr61_Gm1-1	5204	4812	0	99.917	Gypsy	I	I	LTR	Gypsy	Gmr61	INTACT
illumina_3480	Gm01	44394790	44397307	DEL	2518	0.228571	RIL_Gml1_Gm2-9	3039	2512	0	98.646	NON-LTR	I	I	LINE	L1	Gml1	NA
illumina_3481	Gm01	44398861	44407999	DEL	9139	0.272727	RLC_Gmr2_Gm1-77	9122	9134	0	99.496	Copia	I	I	LTR	Copia	Gmr2/SIRE	INTACT
illumina_3488	Gm01	44494747	44497488	DEL	2742	0.358586	RLC_Gmr28_Gm3-6	2563	2559	0	97.03	Copia	I	I	LTR	Copia	Gmr28	INTACT
illumina_3491	Gm01	44516461	44517356	DEL	896	0.635417	RLG_Gmr3_Gm1-149	890	890	0	100	Gypsy	I	I	LTR	Gypsy	Gmr3	SOLO
nanopore_3130	Gm01	44521561	44521561	INS	2942	0.648936	RLC_Gmr24_Gm9-25	2996	3011	0	94.254	Copia	I	I	LTR	Copia	Gmr24	SOLO
nanopore_3131	Gm01	44528385	44528385	INS	1074	0.639785	RLC_Gmr6_Gm19-28	1088	1089	0	95.592	Copia	I	I	LTR	Copia	Gmr6	SOLO
illumina_3494	Gm01	44585744	44590097	DEL	4354	0.654639	DTH_uuu_Gm1-68	4350	4350	0	100	DNA	II	I	TIR	PIF-Harbinge	Ukn	NA
illumina_3513	Gm01	44887447	44896770	DEL	9324	0.840206	RLC_Gmr6_Gm1-119	9227	9238	0	99.426	Copia	I	I	LTR	Copia	Gmr6	INTACT
nanopore_3185	Gm01	45057210	45057210	INS	1911	0.641304	RLG_Gmr9_Gm14-205	1956	1968	0	93.547	Gypsy	I	I	LTR	Gypsy	Gmr9	SOLO
illumina_3637	Gm01	45622577	45626603	DEL	4027	0.209091	RLC_Gmr18_Gm1-63	4021	4020	0	100	Copia	I	I	LTR	Copia	Gmr18	INTACT
nanopore_3316	Gm01	45679178	45679178	INS	9055	0.576923	RLC_Gmr2_Gm13-5	9282	9320	0	94.453	Copia	I	I	LTR	Copia	Gmr2/SIRE	INTACT
illumina_3650	Gm01	45759195	45764397	DEL	5203	0.591837	RLG_Gmr218_Gm1-1	5197	5197	0	100	Gypsy	I	I	LTR	Gypsy	Gmr218	INTACT
nanopore_3330	Gm01	45781043	45781043	INS	3492	0.0681818	RLG_Gmr21_Gm18-33	3571	3582	0	92.909	Gypsy	I	I	LTR	Gypsy	Gmr21	SOLO
nanopore_3335	Gm01	45856452	45872052	DEL	15601	0.130435	RLG_Gmr9_Gm1-328	15595	15594	0	100	Gypsy	I	I	LTR	Gypsy	Gmr9	INTACT
nanopore_3336	Gm01	45878552	45880222	DEL	1671	0.236364	RLC_Gmr5_Gm1-234	1660	1660	0	100	Copia	I	I	LTR	Copia	Gmr5	SOLO
nanopore_3340	Gm01	45955948	45955948	INS	1231	0.587629	RLC_Gmr2_Gm15-37	1248	1250	0	96.08	Copia	I	I	LTR	Copia	Gmr2/SIRE	SOLO
illumina_3661	Gm01	46002338	46004903	DEL	2566	0.588235	RLC_Gmr28_Gm1-6	2560	2559	0	100	Copia	I	I	LTR	Copia	Gmr28	INTACT
illumina_3669	Gm01	46096275	46097404	DEL	1130	0.598958	RLC_Gmr2_Gm1-78	1130	1129	0	100	Copia	I	I	LTR	Copia	Gmr2/SIRE	SOLO
nanopore_3385	Gm01	46171911	46171911	INS	1112	0.580645	RLG_Gmr1_Gm8-9	1121	1077	0	90.436	Gypsy	I	I	LTR	Gypsy	Gmr1	SOLO
illumina_3688	Gm01	46189696	46191982	DEL	2287	0.585859	RLC_Gmr24_Gm1-69	2281	2281	0	100	Copia	I	I	LTR	Copia	Gmr24	SOLO
nanopore_3409	Gm01	46320244	46320244	INS	6474	0.581522	RLC_Gmr39_Gm12-4	6589	6450	0	97.566	Copia	I	I	LTR	Copia	Gmr39	INTACT
illumina_3732	Gm01	46890702	46896888	DEL	6187	0.085	RLC_Gmr7_Gm1-13	6407	5656	0	100	Copia	I	I	LTR	Copia	Gmr7	INTACT
illumina_3739	Gm01	47001162	47010774	DEL	9613	0.151515	RLC_Gmr2_Gm1-79	9607	9607	0	99.958	Copia	I	I	LTR	Copia	Gmr2/SIRE	INTACT
illumina_3772	Gm01	47390878	47393761	DEL	2884	0.897959	RLG_Gmr17_Gm17-16	2749	2707	0	95.087	Gypsy	I	I	LTR	Gypsy	Gmr17	INTACT
illumina_3786	Gm01	47788560	47793978	DEL	5419	0.909091	RLC_Gmr41_Gm1-13	5413	5413	0	99.797	Copia	I	I	LTR	Copia	Gmr41	INTACT
illumina_3903	Gm01	48509010	48514601	DEL	5592	0.313131	DTM_uuu_Gm1-100	4810	4810	0	100	DNA	II	I	TIR	Mutator	Ukn	NA
nanopore_3551	Gm01	48774335	48776603	DEL	2269	0.0463918	RLC_Gmr24_Gm1-72	2261	2261	0	100	Copia	I	I	LTR	Copia	Gmr24	SOLO
illumina_3941	Gm01	48811166	48813959	DEL	2794	0.0612245	RLC_Gmr24_Gm1-73	2780	2779	0	100	Copia	I	I	LTR	Copia	Gmr24	SOLO
illumina_3967	Gm01	49080551	49087235	DEL	6685	0.694737	RLG_Gmr17_Gm1-32	6685	6684	0	100	Gypsy	I	I	LTR	Gypsy	Gmr17	INTACT
nanopore_3590	Gm01	49108856	49108856	INS	6345	0.703125	RLC_Gmr7_Gm14-2	6423	6454	0	93.337	Copia	I	I	LTR	Copia	Gmr7	INTACT
illumina_3974	Gm01	49110274	49110467	DEL	194	0.731959	RLG_Gmr191_Gm18-4	184	178	2.72e-22	78.652	Gypsy	I	I	LTR	Gypsy	Gmr191	SOLO
illumina_4001	Gm01	49355669	49361978	DEL	6310	0.225275	RLC_Gmr22_Gm1-9	6188	6188	0	100	Copia	I	I	LTR	Copia	Gmr22	INTACT
illumina_4013	Gm01	49570835	49582744	DEL	11910	0.0425532	RLG_Gmr11_Gm1-7	11901	11901	0	100	Gypsy	I	I	LTR	Gypsy	Gmr11/calypso	INTACT
nanopore_3624	Gm01	49594683	49599619	DEL	4937	0.040404	RLC_Gmr253_Gm3-1	4880	4909	0	88.429	Copia	I	I	LTR	Copia	Gmr253	INTACT
nanopore_3625	Gm01	49621182	49621182	INS	3108	0.0408163	RIL_Gml1_Gm20-11	3184	3129	0	98.37	NON-LTR	I	I	LINE	L1	Gml1	NA
illumina_4033	Gm01	49843899	49845290	DEL	1392	0.04	RLG_Gmr65_Gm1-1	1352	1352	0	100	Gypsy	I	I	LTR	Gypsy	Gmr65	INTACT
illumina_4036	Gm01	49901319	49906788	DEL	5470	0.792929	RLC_Gmr41_Gm1-17	5462	5463	0	99.854	Copia	I	I	LTR	Copia	Gmr41	INTACT
nanopore_3648	Gm01	49967299	49967299	INS	11441	0.173913	RLG_Gmr11_Gm1-1	11831	10596	0	89.713	Gypsy	I	I	LTR	Gypsy	Gmr11/calypso	INTACT
illumina_4043	Gm01	50004421	50012125	DEL	7705	0.21134	RLC_Gmr24_Gm1-74	7699	7699	0	99.766	Copia	I	I	LTR	Copia	Gmr24	INTACT
nanopore_3658	Gm01	50021513	50022104	DEL	592	0.140449	RLG_Gmr17_Gm1-33	586	586	0	100	Gypsy	I	I	LTR	Gypsy	Gmr17	SOLO
nanopore_3691	Gm01	50297966	50297966	INS	1071	0.132653	RLC_Gmr18_Gm1-12	1076	1078	0	95.083	Copia	I	I	LTR	Copia	Gmr18	SOLO
illumina_4092	Gm01	50416712	50419338	DEL	2627	0.517241	DTA_uuu_Gm1-5	2617	2617	0	100	DNA	II	I	TIR	hAT	Ukn	NA
nanopore_3710	Gm01	50454441	50454441	INS	5189	0.515789	RLG_Gmr213_Gm3-1	5254	5267	0	97.342	Gypsy	I	I	LTR	Gypsy	Gmr213	INTACT
nanopore_3715	Gm01	50478946	50478946	INS	2606	0.0315789	DTA_uuu_Gm8-1	2624	2625	0	97.867	DNA	II	I	TIR	hAT	Ukn	NA
illumina_4113	Gm01	50581319	50583257	DEL	1939	0.369792	RLC_Gmr24_Gm1-75	1938	1938	0	100	Copia	I	I	LTR	Copia	Gmr24	SOLO
nanopore_3740	Gm01	50674694	50674694	INS	320	0.391753	RLG_Gmr115_Gm16-1	318	314	8.75e-134	94.268	Gypsy	I	I	LTR	Gypsy	Gmr115	SOLO
nanopore_3746	Gm01	50736368	50736368	INS	344	0.363636	RLC_Gmr14_Gm4-2	333	336	2.04e-130	91.964	Copia	I	I	LTR	Copia	Gmr14	SOLO
illumina_4203	Gm01	51963501	51968755	DEL	5255	0.645833	RLG_Gmr232_Gm1-1	5249	5249	0	100	Gypsy	I	I	LTR	Gypsy	Gmr232	INTACT
illumina_4210	Gm01	52083471	52083881	DEL	411	0.0515464	DTH_uuu_Gm10-16	407	407	0	96.56	DNA	II	I	TIR	PIF-Harbinge	Ukn	MITE/tourist
illumina_4219	Gm01	52105647	52117526	DEL	11880	0.666667	RLG_Gmr11_Gm1-8	11923	11924	0	99.329	Gypsy	I	I	LTR	Gypsy	Gmr11/calypso	INTACT
illumina_4221	Gm01	52120827	52124022	DEL	3196	0.637755	RIL_Gml1_Gm7-9	3183	3176	0	99.339	NON-LTR	I	I	LINE	L1	Gml1	NA
illumina_4270	Gm01	52625149	52626567	DEL	1419	0.480392	RLG_Gmr65_Gm1-2	1413	1412	0	100	Gypsy	I	I	LTR	Gypsy	Gmr65	INTACT
illumina_4289	Gm01	52849783	52849783	INS	369	0.436842	RLG_Gmr238_Gm8-1	366	375	3.79e-108	86.667	Gypsy	I	I	LTR	Gypsy	Gmr238	SOLO
illumina_4291	Gm01	52867621	52868840	DEL	1220	0.434343	DTM_uuu_Gm1-115	1208	1208	0	100	DNA	II	I	TIR	Mutator	Ukn	NA
illumina_4292	Gm01	52878104	52881281	DEL	3178	0.690722	RIL_Gml1_Gm7-2	3170	3168	0	99.59	NON-LTR	I	I	LINE	L1	Gml1	NA
illumina_4301	Gm01	52985820	52988703	DEL	2884	0.428571	RIL_Gml1_Gm10-1	3175	2863	0	99.057	NON-LTR	I	I	LINE	L1	Gml1	NA
illumina_4334	Gm01	53630591	53630859	DEL	269	0.348485	RLC_Gmr13_Gm1-2	232	232	2.06e-119	100	Copia	I	I	LTR	Copia	Gmr13	SOLO
illumina_4345	Gm01	53749436	53749849	DEL	414	0.816327	DTH_uuu_Gm1-52	410	410	0	100	DNA	II	I	TIR	PIF-Harbinge	Ukn	MITE/tourist
illumina_4410	Gm01	54504491	54505270	DEL	780	0.272727	RLC_Gmr124_Gm1-2	778	773	0	100	Copia	I	I	LTR	Copia	Gmr124	SOLO
illumina_4429	Gm01	54751084	54756219	DEL	5136	0.39899	RLG_Gmr127_Gm1-1	5130	5130	0	100	Gypsy	I	I	LTR	Gypsy	Gmr127	INTACT
illumina_4460	Gm01	55224610	55229881	DEL	5272	0.127451	RLG_Gmr81_Gm1-1	5266	5265	0	100	Gypsy	I	I	LTR	Gypsy	Gmr81	INTACT
nanopore_4055	Gm01	55798320	55798320	INS	6175	0.371134	RLC_Gmr22_Gm6-1	6225	6233	0	97.85	Copia	I	I	LTR	Copia	Gmr22	INTACT
nanopore_4067	Gm01	55923537	55923537	INS	3894	0.328125	RLC_Gmr18_Gm18-19	3984	4031	0	92.21	Copia	I	I	LTR	Copia	Gmr18	INTACT
illumina_4546	Gm01	56116292	56116869	DEL	578	0.281915	RLG_Gmr17_Gm1-35	597	578	0	100	Gypsy	I	I	LTR	Gypsy	Gmr17	SOLO
illumina_4549	Gm01	56116929	56117103	DEL	175	0.361111	RLG_Gmr191_Gm5-1	181	170	4.95e-59	91.176	Gypsy	I	I	LTR	Gypsy	Gmr191	SOLO
illumina_4555	Gm01	56252184	56256716	DEL	4533	0.423469	RLG_Gmr276_Gm1-2	4526	4526	0	99.89	Gypsy	I	I	LTR	Gypsy	Gmr276	INTACT
nanopore_4118	Gm01	56411823	56411823	INS	3178	0.285	RIL_Gml1_Gm10-1	3175	3177	0	98.206	NON-LTR	I	I	LINE	L1	Gml1	NA
illumina_4636	Gm01	57126913	57134635	DEL	7723	0.295	RLC_Gmr24_Gm1-76	7708	7717	0	99.844	Copia	I	I	LTR	Copia	Gmr24	INTACT
illumina_4653	Gm01	57527799	57530726	DEL	2928	0.0510204	RIL_Gml1_Gm3-4	3181	2917	0	98.972	NON-LTR	I	I	LINE	L1	Gml1	NA
illumina_4658	Gm01	57612532	57613219	DEL	688	0.0416667	RLG_Gmr17_Gm1-36	689	689	0	99.129	Gypsy	I	I	LTR	Gypsy	Gmr17	SOLO
illumina_4670	Gm01	57727787	57731196	DEL	3410	0.205	RLC_Gmr22_Gm1-10	3404	3404	0	100	Copia	I	I	LTR	Copia	Gmr22	INTACT
illumina_4726	Gm02	231899	232201	DEL	303	0.29703	RLG_Gmr380_Gm6-3	315	300	8.25e-134	95.333	Gypsy	I	I	LTR	Gypsy	Gmr380	SOLO
illumina_4741	Gm02	302045	305244	DEL	3200	0.30303	RIL_Gml1_Gm2-1	3186	3184	0	100	NON-LTR	I	I	LINE	L1	Gml1	NA
illumina_4742	Gm02	302062	305243	DEL	3182	0.215054	RIL_Gml1_Gm2-1	3186	3182	0	100	NON-LTR	I	I	LINE	L1	Gml1	NA
illumina_4748	Gm02	344710	345997	DEL	1288	0.18617	DTM_uuu_Gm9-123	1277	1279	0	98.28	DNA	II	I	TIR	Mutator	Ukn	NA
illumina_4764	Gm02	385004	386293	DEL	1290	0.291667	DTM_uuu_Gm2-3	1279	1279	0	100	DNA	II	I	TIR	Mutator	Ukn	NA
nanopore_4262	Gm02	764184	764184	INS	7646	0.128866	RLC_Gmr24_Gm19-72	7691	7715	0	97.809	Copia	I	I	LTR	Copia	Gmr24	INTACT
illumina_4844	Gm02	1446648	1447068	DEL	421	0.484694	RLG_Gmr104_Gm2-1	414	414	0	100	Gypsy	I	I	LTR	Gypsy	Gmr104	SOLO
nanopore_4343	Gm02	2172964	2172964	INS	3127	0.226316	RIL_Gml1_Gm16-5	3177	3181	0	96.133	NON-LTR	I	I	LINE	L1	Gml1	NA
illumina_4947	Gm02	2462864	2463254	DEL	391	0.132184	DTH_uuu_Gm10-16	407	391	0	97.187	DNA	II	I	TIR	PIF-Harbinge	Ukn	MITE/tourist
nanopore_4361	Gm02	2477572	2477572	INS	5294	0.0681818	RLC_Gmr41_Gm18-26	5402	5388	0	96.826	Copia	I	I	LTR	Copia	Gmr41	INTACT
nanopore_4382	Gm02	2597260	2597260	INS	5945	0.488506	RLG_Gmr30_Gm15-4	6183	4993	0	93.531	Gypsy	I	I	LTR	Gypsy	Gmr30	INTACT
nanopore_4392	Gm02	2765524	2765524	INS	1326	0.08	RLG_Gmr11_Gm12-1	1356	1367	0	92.831	Gypsy	I	I	LTR	Gypsy	Gmr11/calypso	SOLO
illumina_5028	Gm02	3030791	3034465	DEL	3675	0.631313	RLC_Gmr41_Gm1-11	3687	3504	0	95.947	Copia	I	I	LTR	Copia	Gmr41	INTACT
illumina_5031	Gm02	3047593	3050276	DEL	2684	0.605263	RIL_Gml1_Gm7-2	3170	2666	0	99.662	NON-LTR	I	I	LINE	L1	Gml1	NA
illumina_5032	Gm02	3047609	3050275	DEL	2667	0.536585	RIL_Gml1_Gm7-2	3170	2665	0	99.662	NON-LTR	I	I	LINE	L1	Gml1	NA
nanopore_4493	Gm02	3609095	3609095	INS	5241	0.57732	RLC_Gmr124_Gm12-2	5633	4700	0	95.957	Copia	I	I	LTR	Copia	Gmr124	INTACT
nanopore_4494	Gm02	3641341	3641341	INS	6147	0.135417	RLC_Gmr22_Gm15-2	6225	6225	0	98.008	Copia	I	I	LTR	Copia	Gmr22	INTACT
illumina_5109	Gm02	3739009	3739285	DEL	277	0.28866	DTH_uuu_Gm2-13	273	273	3.43e-142	100	DNA	II	I	TIR	PIF-Harbinge	Ukn	MITE/tourist
illumina_5111	Gm02	3774931	3775879	DEL	949	0.510989	RLG_Gmr30_Gm2-1	943	943	0	100	Gypsy	I	I	LTR	Gypsy	Gmr30	SOLO
nanopore_4516	Gm02	3864620	3864620	INS	3070	0.188235	RIL_Gml1_Gm12-6	3196	3139	0	96.591	NON-LTR	I	I	LINE	L1	Gml1	NA
illumina_5132	Gm02	3926026	3931040	DEL	5015	0.416667	RLG_Gmr12_Gm2-1	5016	5015	0	99.561	Gypsy	I	I	LTR	Gypsy	Gmr12	INTACT
illumina_5149	Gm02	4094783	4101014	DEL	6232	0.658163	RLC_Gmr22_Gm2-2	6229	6226	0	99.952	Copia	I	I	LTR	Copia	Gmr22	INTACT
nanopore_4561	Gm02	4325603	4325603	INS	1116	0.257895	RLG_Gmr12_Gm15-1	1126	1126	0	96.714	Gypsy	I	I	LTR	Gypsy	Gmr12	SOLO
illumina_5171	Gm02	4349694	4350661	DEL	968	0.595	RLG_Gmr4_Gm2-1	962	962	0	100	Gypsy	I	I	LTR	Gypsy	Gmr4	SOLO
illumina_5207	Gm02	4610280	4623382	DEL	13103	0.661458	RLG_Gmr30_Gm2-2	13096	13097	0	99.985	Gypsy	I	I	LTR	Gypsy	Gmr30	INTACT
illumina_5217	Gm02	4709500	4710003	DEL	504	0.112245	RLC_Gmr32_Gm2-1	498	497	0	100	Copia	I	I	LTR	Copia	Gmr32	SOLO
illumina_5234	Gm02	4894375	4897010	DEL	2636	0.345	DTA_uuu_Gm2-1	2627	2627	0	100	DNA	II	I	TIR	hAT	Ukn	NA
nanopore_4634	Gm02	4999908	4999908	INS	2219	0.152174	RLC_Gmr24_Gm13-43	2258	2260	0	95.531	Copia	I	I	LTR	Copia	Gmr24	SOLO
nanopore_4660	Gm02	5188509	5188509	INS	11466	0.158163	RLG_Gmr11_Gm1-1	11831	11905	0	92.079	Gypsy	I	I	LTR	Gypsy	Gmr11/calypso	INTACT
nanopore_4661	Gm02	5188509	5188509	INS	1303	0.158163	RLG_Gmr11_Gm7-4	1329	1333	0	94.149	Gypsy	I	I	LTR	Gypsy	Gmr11/calypso	SOLO
nanopore_4703	Gm02	5528184	5528184	INS	1300	0.0416667	RLG_Gmr11_Gm6-2	1344	1338	0	92.227	Gypsy	I	I	LTR	Gypsy	Gmr11/calypso	SOLO
nanopore_4728	Gm02	5673747	5673747	INS	12882	0.12766	RLG_Gmr30_Gm6-1	13190	13230	0	94.392	Gypsy	I	I	LTR	Gypsy	Gmr30	INTACT
nanopore_4737	Gm02	5769630	5769630	INS	4149	0.0416667	DTH_uuu_Gm18-9	4198	4193	0	98.116	DNA	II	I	TIR	PIF-Harbinge	Ukn	MITE/tourist
nanopore_4765	Gm02	5925979	5925979	INS	608	0.111702	RLG_Gmr17_Scaffold22-4	595	599	0	92.821	Gypsy	I	I	LTR	Gypsy	Gmr17	SOLO
nanopore_4797	Gm02	6261055	6261055	INS	2401	0.511905	RLG_Gmr51_Gm3-2	2428	2431	0	92.637	Gypsy	I	I	LTR	Gypsy	Gmr51	SOLO
nanopore_4822	Gm02	6484315	6484315	INS	3890	0.226316	RLC_Gmr18_Gm15-29	3927	3939	0	96.471	Copia	I	I	LTR	Copia	Gmr18	INTACT
nanopore_4831	Gm02	6638787	6638787	INS	3676	0.0707071	DTM_uuu_Gm11-12	3695	3739	0	96.175	DNA	II	I	TIR	Mutator	Ukn	NA
illumina_5440	Gm02	6641457	6641688	DEL	232	0.292135	RLC_Gmr13_Gm2-4	233	224	2.34e-93	94.196	Copia	I	I	LTR	Copia	Gmr13	SOLO
nanopore_4854	Gm02	7153330	7153330	INS	4830	0.143617	RLC_Gmr84_Gm14-1	4930	4951	0	95.779	Copia	I	I	LTR	Copia	Gmr84	INTACT
illumina_5505	Gm02	7321184	7322496	DEL	1313	0.415	DTM_uuu_Gm2-19	1223	1223	0	100	DNA	II	I	TIR	Mutator	Ukn	NA
illumina_5528	Gm02	7559307	7568969	DEL	9663	0.567708	RLC_Gmr2_Gm3-13	9803	8186	0	97.178	Copia	I	I	LTR	Copia	Gmr2/SIRE	INTACT
illumina_5531	Gm02	7645934	7645934	INS	438	0.443878	RLC_Gmr41_Gm1-15	432	431	0	98.84	Copia	I	I	LTR	Copia	Gmr41	SOLO
nanopore_4884	Gm02	7645937	7645937	INS	5269	0.443878	RLC_Gmr41_Gm9-4	5325	5333	0	97.019	Copia	I	I	LTR	Copia	Gmr41	INTACT
illumina_5549	Gm02	7833719	7844160	DEL	10442	0.06	DTM_uuu_Gm2-21	10432	10432	0	100	DNA	II	I	TIR	Mutator	Ukn	NA
illumina_5565	Gm02	7944316	7945418	DEL	1103	0.242424	RLC_Gmr6_Gm2-1	1097	1097	0	100	Copia	I	I	LTR	Copia	Gmr6	SOLO
illumina_5580	Gm02	8088327	8090592	DEL	2266	0.343023	RLC_Gmr24_Gm2-4	2260	2260	0	100	Copia	I	I	LTR	Copia	Gmr24	SOLO
nanopore_4930	Gm02	8118491	8118491	INS	9504	0.164948	RLC_Gmr2_Gm2-49	9794	9890	0	91.294	Copia	I	I	LTR	Copia	Gmr2/SIRE	INTACT
illumina_5589	Gm02	8190844	8200679	DEL	9836	0.730392	RLC_Gmr2_Gm2-1	10021	8029	0	99.801	Copia	I	I	LTR	Copia	Gmr2/SIRE	INTACT
nanopore_4959	Gm02	8256050	8256050	INS	981	0.260204	RLC_Gmr2_Gm20-40	1000	999	0	96.296	Copia	I	I	LTR	Copia	Gmr2/SIRE	SOLO
illumina_5605	Gm02	8337388	8338569	DEL	1182	0.489899	RLG_Gmr1_Gm2-1	1176	1176	0	100	Gypsy	I	I	LTR	Gypsy	Gmr1	SOLO
nanopore_4990	Gm02	8581555	8581555	INS	1148	0.206897	RLG_Gmr1_Gm19-49	1169	1174	0	94.208	Gypsy	I	I	LTR	Gypsy	Gmr1	SOLO
nanopore_5035	Gm02	9038151	9038151	INS	10112	0.239362	RLC_Gmr6_Gm4-47	9211	8121	0	97.574	Copia	I	I	LTR	Copia	Gmr6	INTACT
illumina_5667	Gm02	9045367	9046372	DEL	1006	0.615789	RLC_Gmr2_Gm2-3	1000	999	0	100	Copia	I	I	LTR	Copia	Gmr2/SIRE	SOLO
nanopore_5038	Gm02	9078131	9078131	INS	9245	0.182796	RLC_Gmr2_Gm19-37	9723	9749	0	91.138	Copia	I	I	LTR	Copia	Gmr2/SIRE	INTACT
nanopore_5058	Gm02	9281597	9281597	INS	3137	0.206522	RIL_Gml1_Gm18-3	3180	3181	0	97.108	NON-LTR	I	I	LINE	L1	Gml1	NA
illumina_5684	Gm02	9345663	9346089	DEL	427	0.588542	RLC_Gmr7_Gm3-6	468	466	4.37e-118	84.549	Copia	I	I	LTR	Copia	Gmr7	SOLO
nanopore_5075	Gm02	9351884	9351884	INS	905	0.252632	RLG_Gmr3_Gm18-86	909	908	0	97.577	Gypsy	I	I	LTR	Gypsy	Gmr3	SOLO
nanopore_5077	Gm02	9365973	9365973	INS	1052	0.226804	RLC_Gmr6_Gm6-2	1091	1094	0	93.419	Copia	I	I	LTR	Copia	Gmr6	SOLO
nanopore_5096	Gm02	9484242	9484242	INS	2245	0.0876289	RLC_Gmr24_Gm1-72	2261	2301	0	91.569	Copia	I	I	LTR	Copia	Gmr24	SOLO
nanopore_5126	Gm02	9744437	9744437	INS	9486	0.120879	RLC_Gmr2_Gm6-48	9759	9813	0	93.702	Copia	I	I	LTR	Copia	Gmr2/SIRE	INTACT
nanopore_5129	Gm02	9883119	9883119	INS	9407	0.146465	RLC_Gmr2_Gm2-11	9757	7934	0	93.194	Copia	I	I	LTR	Copia	Gmr2/SIRE	INTACT
illumina_5785	Gm02	10633756	10636020	DEL	2265	0.186869	RLC_Gmr24_Gm2-7	2259	2258	0	100	Copia	I	I	LTR	Copia	Gmr24	SOLO
nanopore_5352	Gm02	14841700	14841700	INS	1131	0.538889	RLG_Gmr12_Gm12-7	1126	1129	0	97.077	Gypsy	I	I	LTR	Gypsy	Gmr12	SOLO
illumina_6114	Gm02	15039974	15045381	DEL	5408	0.55	RLC_Gmr41_Gm2-2	5402	5402	0	100	Copia	I	I	LTR	Copia	Gmr41	INTACT
illumina_6133	Gm02	15298613	15302711	DEL	4099	0.430108	RLC_Gmr540_Gm2-1	4093	4091	0	100	Copia	I	I	LTR	Copia	Gmr540	LTR_INTACT
nanopore_5434	Gm02	16191774	16191774	INS	2108	0.373684	RLC_Gmr24_Gm5-21	2259	2003	0	95.307	Copia	I	I	LTR	Copia	Gmr24	SOLO
illumina_6191	Gm02	16310510	16310922	DEL	413	0.535354	RLG_Gmr470_Gm6-1	407	407	0	97.052	Gypsy	I	I	LTR	Gypsy	Gmr470	SOLO
illumina_6197	Gm02	16415106	16417421	DEL	2316	0.0510204	RLG_Gmr9_Gm2-2	2310	2310	0	100	Gypsy	I	I	LTR	Gypsy	Gmr9	SOLO
nanopore_5456	Gm02	16419991	16419991	INS	1540	0.0319149	RLG_Gmr228_Gm13-1	1565	1596	0	84.211	Gypsy	I	I	LTR	Gypsy	Gmr228	SOLO
nanopore_5470	Gm02	16499954	16512340	DEL	12387	0.0731707	RLG_Gmr21_Gm2-3	12382	12382	0	99.96	Gypsy	I	I	LTR	Gypsy	Gmr21	INTACT
nanopore_5474	Gm02	16534223	16534223	INS	3862	0.105263	RLC_Gmr18_Gm18-38	3885	3930	0	92.214	Copia	I	I	LTR	Copia	Gmr18	INTACT
nanopore_5483	Gm02	16700148	16700148	INS	9397	0.114583	RLC_Gmr2_Gm15-63	9721	9813	0	91.939	Copia	I	I	LTR	Copia	Gmr2/SIRE	INTACT
illumina_6216	Gm02	16715510	16725457	DEL	9948	0.461039	RLC_Gmr2_Gm2-4	9935	9994	0	98.049	Copia	I	I	LTR	Copia	Gmr2/SIRE	INTACT
nanopore_5490	Gm02	16795724	16795724	INS	976	0.0510204	RLG_Gmr4_Gm6-107	977	974	0	99.179	Gypsy	I	I	LTR	Gypsy	Gmr4	SOLO
illumina_6262	Gm02	17294211	17304044	DEL	9834	0.0510204	RLC_Gmr2_Gm2-5	9834	9834	0	99.919	Copia	I	I	LTR	Copia	Gmr2/SIRE	INTACT
illumina_6271	Gm02	17491392	17497874	DEL	6483	0.548913	RLG_Gmr4_Gm4-21	6476	6478	0	99.66	Gypsy	I	I	LTR	Gypsy	Gmr4	INTACT
illumina_6278	Gm02	17713475	17718399	DEL	4925	0.0643564	RLC_Gmr524_Gm1-1	4860	4425	0	85.22	Copia	I	I	LTR	Copia	Gmr524	INTACT
nanopore_5560	Gm02	17807385	17807385	INS	982	0.521053	RLC_Gmr18_Gm6-1	1122	988	0	97.065	Copia	I	I	LTR	Copia	Gmr18	SOLO
nanopore_5563	Gm02	17867595	17867595	INS	9519	0.122449	RLC_Gmr2_Gm15-63	9721	9817	0	91.668	Copia	I	I	LTR	Copia	Gmr2/SIRE	INTACT
illumina_6289	Gm02	18044750	18053220	DEL	8471	0.0594059	RLG_Gmr4_Gm2-31	8465	8465	0	99.965	Gypsy	I	I	LTR	Gypsy	Gmr4	INTACT
nanopore_5588	Gm02	18155701	18155701	INS	8430	0.526596	RLG_Gmr4_Gm8-57	8478	8490	0	98.492	Gypsy	I	I	LTR	Gypsy	Gmr4	INTACT
illumina_6307	Gm02	18412813	18422142	DEL	9330	0.121622	RLC_Gmr6_Gm8-36	9257	8174	0	99.303	Copia	I	I	LTR	Copia	Gmr6	INTACT
illumina_6308	Gm02	18412839	18422143	DEL	9305	0.512048	RLC_Gmr6_Gm8-36	9257	8174	0	99.303	Copia	I	I	LTR	Copia	Gmr6	INTACT
nanopore_5618	Gm02	18604756	18604756	INS	5497	0.0979381	RLG_Gmr4_Gm8-82	5524	5531	0	98.969	Gypsy	I	I	LTR	Gypsy	Gmr4	INTACT
nanopore_5619	Gm02	18612518	18612518	INS	1024	0.0934066	RLC_Gmr18_Gm19-6	1158	1036	0	96.139	Copia	I	I	LTR	Copia	Gmr18	SOLO
nanopore_5637	Gm02	18706236	18706236	INS	20602	0.505435	RLG_Gmr9_Gm3-83	20580	17036	0	94.347	Gypsy	I	I	LTR	Gypsy	Gmr9	INTACT
nanopore_5638	Gm02	18721335	18721335	INS	9479	0.12766	RLC_Gmr2_Gm20-10	9761	9818	0	92.32	Copia	I	I	LTR	Copia	Gmr2/SIRE	INTACT
nanopore_5639	Gm02	18735819	18735819	INS	9164	0.546875	RLC_Gmr6_Gm1-80	9242	9252	0	97.709	Copia	I	I	LTR	Copia	Gmr6	INTACT
nanopore_5647	Gm02	18920449	18920449	INS	1903	0.525	RLG_Gmr9_Gm12-181	1926	1937	0	94.837	Gypsy	I	I	LTR	Gypsy	Gmr9	SOLO
nanopore_5683	Gm02	19357497	19357497	INS	9490	0.078125	RLC_Gmr2_Gm15-63	9721	9775	0	94.261	Copia	I	I	LTR	Copia	Gmr2/SIRE	INTACT
illumina_6343	Gm02	19615053	19622957	DEL	7905	0.0412371	RLC_Gmr24_Gm2-17	7899	7899	0	99.899	Copia	I	I	LTR	Copia	Gmr24	INTACT
illumina_6344	Gm02	19628305	19629345	DEL	1041	0.0625	RLC_Gmr18_Gm19-6	1158	1035	0	98.164	Copia	I	I	LTR	Copia	Gmr18	SOLO
illumina_6370	Gm02	19894854	19916481	DEL	21628	0.579545	RLG_Gmr9_Gm2-42	21634	21646	0	99.584	Gypsy	I	I	LTR	Gypsy	Gmr9	INTACT
nanopore_5754	Gm02	20235083	20235083	INS	9465	0.107143	RLC_Gmr2_Gm20-10	9761	9823	0	91.571	Copia	I	I	LTR	Copia	Gmr2/SIRE	INTACT
nanopore_5779	Gm02	20769846	20769846	INS	9511	0.478261	RLC_Gmr2_Gm15-46	9772	9841	0	92.48	Copia	I	I	LTR	Copia	Gmr2/SIRE	INTACT
nanopore_5938	Gm02	21209819	21212566	DEL	2748	0.0967742	RLG_Gmr17_Scaffold36-1	2743	2741	0	100	Gypsy	I	I	LTR	Gypsy	Gmr17	INTACT
nanopore_5973	Gm02	21320260	21320260	INS	1026	0.526596	RLC_Gmr18_Gm19-6	1158	1032	0	96.124	Copia	I	I	LTR	Copia	Gmr18	SOLO
nanopore_6023	Gm02	21482217	21482217	INS	1026	0.179348	RLC_Gmr18_Gm20-43	1157	1032	0	96.609	Copia	I	I	LTR	Copia	Gmr18	SOLO
nanopore_6025	Gm02	21516621	21516621	INS	3766	0.52551	RLG_Gmr21_Gm2-63	3832	3865	0	92.704	Gypsy	I	I	LTR	Gypsy	Gmr21	SOLO
nanopore_6070	Gm02	22291169	22291169	INS	8657	0.443878	RLC_Gmr6_Gm19-84	9242	9294	0	90.144	Copia	I	I	LTR	Copia	Gmr6	INTACT
illumina_7135	Gm02	22464671	22473914	DEL	9244	0.0810811	RLC_Gmr6_Gm2-24	9233	9235	0	99.296	Copia	I	I	LTR	Copia	Gmr6	INTACT
nanopore_6086	Gm02	22475494	22475494	INS	9522	0.0894737	RLC_Gmr2_Gm20-10	9761	9839	0	91.757	Copia	I	I	LTR	Copia	Gmr2/SIRE	INTACT
nanopore_6089	Gm02	22522275	22522275	INS	3774	0.542105	RLG_Gmr21_Gm8-40	3834	3851	0	94.599	Gypsy	I	I	LTR	Gypsy	Gmr21	SOLO
illumina_7150	Gm02	22853189	22856837	DEL	3649	0.0612245	DTA_uuu_Gm15-1	3635	3337	0	99.341	DNA	II	I	TIR	hAT	Ukn	NA
illumina_7162	Gm02	23192436	23192436	INS	176	0.216495	RLC_Gmr71_Gm6-1	170	170	1.73e-83	99.412	Copia	I	I	LTR	Copia	Gmr71	SOLO
nanopore_6128	Gm02	23192437	23192437	INS	4700	0.216495	RLC_Gmr71_Scaffold349-1	4785	4804	0	96.232	Copia	I	I	LTR	Copia	Gmr71	INTACT
illumina_7163	Gm02	23206233	23210073	DEL	3841	0.553763	RLG_Gmr21_Gm2-15	3835	3835	0	100	Gypsy	I	I	LTR	Gypsy	Gmr21	SOLO
nanopore_6138	Gm02	23420890	23420890	INS	1930	0.22043	RLG_Gmr9_Gm4-96	1975	1991	0	92.717	Gypsy	I	I	LTR	Gypsy	Gmr9	SOLO
nanopore_6149	Gm02	23585935	23585935	INS	3526	0.494681	RLG_Gmr21_Gm15-13	3558	3585	0	94.059	Gypsy	I	I	LTR	Gypsy	Gmr21	SOLO
nanopore_6167	Gm02	23993541	24010736	DEL	17196	0.22	RLG_Gmr9_Gm2-117	17341	14706	0	99.694	Gypsy	I	I	LTR	Gypsy	Gmr9	INTACT
illumina_7219	Gm02	24165762	24186485	DEL	20724	0.584158	RLG_Gmr9_Gm4-214	20964	17742	0	96.263	Gypsy	I	I	LTR	Gypsy	Gmr9	INTACT
nanopore_6191	Gm02	24245964	24245964	INS	1999	0.23913	RLG_Gmr4_Gm10-175	2022	2023	0	97.084	Gypsy	I	I	LTR	Gypsy	Gmr4	INTACT
nanopore_6192	Gm02	24253472	24253472	INS	9872	0.526596	RLC_Gmr2_Gm14-8	10020	8705	0	92.315	Copia	I	I	LTR	Copia	Gmr2/SIRE	INTACT
nanopore_6210	Gm02	24590545	24590545	INS	9553	0.120879	RLC_Gmr2_Gm20-10	9761	9818	0	92.667	Copia	I	I	LTR	Copia	Gmr2/SIRE	INTACT
nanopore_6213	Gm02	24778408	24778408	INS	9089	0.510204	RLC_Gmr6_Gm6-14	9205	9223	0	96.726	Copia	I	I	LTR	Copia	Gmr6	INTACT
illumina_7256	Gm02	24835793	24848207	DEL	12415	0.570652	RLG_Gmr21_Gm2-3	12382	11992	0	99.767	Gypsy	I	I	LTR	Gypsy	Gmr21	INTACT
illumina_7257	Gm02	24835822	24848198	DEL	12377	0.297297	RLG_Gmr21_Gm2-3	12382	11983	0	99.766	Gypsy	I	I	LTR	Gypsy	Gmr21	INTACT
illumina_7264	Gm02	24945002	24946007	DEL	1006	0.05	RLC_Gmr2_Gm2-14	1000	999	0	100	Copia	I	I	LTR	Copia	Gmr2/SIRE	SOLO
illumina_7265	Gm02	24952941	24970757	DEL	17817	0.0909091	RLG_Gmr9_Gm2-112	19136	15338	0	99.192	Gypsy	I	I	LTR	Gypsy	Gmr9	INTACT
nanopore_6256	Gm02	25585510	25585510	INS	5639	0.427835	RLG_Gmr102_Gm17-1	5670	5674	0	98.661	Gypsy	I	I	LTR	Gypsy	Gmr102	INTACT
nanopore_6259	Gm02	25626985	25626985	INS	1941	0.458333	RLG_Gmr9_Gm4-96	1975	1977	0	94.487	Gypsy	I	I	LTR	Gypsy	Gmr9	SOLO
illumina_7287	Gm02	25664568	25668403	DEL	3836	0.487654	RLG_Gmr21_Gm2-35	3830	3826	0	100	Gypsy	I	I	LTR	Gypsy	Gmr21	SOLO
nanopore_6279	Gm02	26175558	26175558	INS	1982	0.359375	RLG_Gmr9_Gm4-209	1994	2003	0	96.256	Gypsy	I	I	LTR	Gypsy	Gmr9	SOLO
nanopore_6285	Gm02	26311233	26311233	INS	8693	0.424051	RLC_Gmr6_Gm1-80	9242	9254	0	91.571	Copia	I	I	LTR	Copia	Gmr6	INTACT
nanopore_6286	Gm02	26444241	26462793	DEL	18553	0.0520833	RLG_Gmr9_Gm2-184	18273	15640	0	99.52	Gypsy	I	I	LTR	Gypsy	Gmr9	INTACT
nanopore_6307	Gm02	26792173	26792173	INS	5491	0.397959	RLG_Gmr4_Gm19-148	5511	5506	0	98.638	Gypsy	I	I	LTR	Gypsy	Gmr4	INTACT
illumina_7334	Gm02	26913798	26914804	DEL	1007	0.0606061	RLC_Gmr2_Gm2-14	1000	1000	0	98.8	Copia	I	I	LTR	Copia	Gmr2/SIRE	SOLO
nanopore_6319	Gm02	27056321	27057289	DEL	969	0.0606061	RLG_Gmr4_Gm2-97	963	963	0	100	Gypsy	I	I	LTR	Gypsy	Gmr4	SOLO
nanopore_6325	Gm02	27141271	27141271	INS	9549	0.105263	RLC_Gmr2_Gm20-10	9761	9820	0	92.841	Copia	I	I	LTR	Copia	Gmr2/SIRE	INTACT
illumina_7358	Gm02	27444543	27454353	DEL	9811	0.538961	RLC_Gmr2_Gm2-19	9806	9809	0	99.664	Copia	I	I	LTR	Copia	Gmr2/SIRE	INTACT
illumina_7365	Gm02	27514686	27524625	DEL	9940	0.185897	RLC_Gmr2_Gm2-18	9857	8691	0	99.942	Copia	I	I	LTR	Copia	Gmr2/SIRE	INTACT
illumina_7370	Gm02	27552125	27553133	DEL	1009	0.582474	RLC_Gmr2_Gm2-17	1003	1002	0	100	Copia	I	I	LTR	Copia	Gmr2/SIRE	SOLO
nanopore_6354	Gm02	27557984	27557984	INS	1159	0.532258	RLC_Gmr2_Gm15-51	1167	1170	0	95.812	Copia	I	I	LTR	Copia	Gmr2/SIRE	SOLO
nanopore_6385	Gm02	28120916	28120916	INS	962	0.104396	RLG_Gmr4_Gm7-92	963	965	0	98.342	Gypsy	I	I	LTR	Gypsy	Gmr4	SOLO
nanopore_6390	Gm02	28151509	28151509	INS	9637	0.113402	RLC_Gmr2_Gm2-4	9935	10052	0	90.738	Copia	I	I	LTR	Copia	Gmr2/SIRE	INTACT
nanopore_6393	Gm02	28192185	28192185	INS	12744	0.113402	RLG_Gmr30_Gm6-2	13058	13098	0	93.449	Gypsy	I	I	LTR	Gypsy	Gmr30	INTACT
nanopore_6420	Gm02	28445283	28445283	INS	9237	0.53125	RLC_Gmr2_Gm15-73	9437	9502	0	94.464	Copia	I	I	LTR	Copia	Gmr2/SIRE	INTACT
nanopore_6434	Gm02	28585528	28585528	INS	9110	0.0978261	RLC_Gmr6_Gm15-32	9202	9228	0	96.998	Copia	I	I	LTR	Copia	Gmr6	INTACT
nanopore_6441	Gm02	28675497	28675497	INS	9509	0.112245	RLC_Gmr2_Gm9-5	9711	9851	0	90.833	Copia	I	I	LTR	Copia	Gmr2/SIRE	INTACT
nanopore_6453	Gm02	28759224	28759224	INS	5078	0.623656	RLG_Gmr3_Gm11-20	5089	5108	0	97.24	Gypsy	I	I	LTR	Gypsy	Gmr3	INTACT
illumina_7464	Gm02	28782355	28782979	DEL	625	0.794737	RLG_Gmr17_Gm2-26	619	619	0	100	Gypsy	I	I	LTR	Gypsy	Gmr17	SOLO
illumina_7472	Gm02	28888564	28889569	DEL	1006	0.75	RLC_Gmr2_Gm3-32	1000	1000	0	99.5	Copia	I	I	LTR	Copia	Gmr2/SIRE	SOLO
nanopore_6471	Gm02	28922428	28922428	INS	8435	0.8	RLG_Gmr4_Gm10-17	8473	8476	0	99.068	Gypsy	I	I	LTR	Gypsy	Gmr4	INTACT
nanopore_6482	Gm02	29063873	29064879	DEL	1007	0.641509	RLC_Gmr2_Gm3-32	1000	1000	0	100	Copia	I	I	LTR	Copia	Gmr2/SIRE	SOLO
nanopore_6501	Gm02	29426099	29426099	INS	1078	0.0430108	RLC_Gmr18_Gm3-20	957	960	0	96.354	Copia	I	I	LTR	Copia	Gmr18	SOLO
nanopore_6531	Gm02	30135140	30135140	INS	1461	0.0824742	RLC_Gmr37_Gm4-24	1619	1407	0	91.258	Copia	I	I	LTR	Copia	Gmr37	SOLO
illumina_7516	Gm02	30135566	30140207	DEL	4642	0.07	RLC_Gmr13_Gm2-3	4635	4635	0	100	Copia	I	I	LTR	Copia	Gmr13	INTACT
nanopore_6533	Gm02	30147694	30152384	DEL	4691	0.0784314	RLC_Gmr66_Gm2-1	4683	4683	0	100	Copia	I	I	LTR	Copia	Gmr66	INTACT
illumina_7540	Gm02	30864125	30873963	DEL	9839	0.0824742	DTM_uuu_Gm2-85	9823	9834	0	99.736	DNA	II	I	TIR	Mutator	Ukn	NA
nanopore_6607	Gm02	31306217	31306217	INS	9495	0.711957	RLC_Gmr2_Gm7-7	9684	9717	0	94.741	Copia	I	I	LTR	Copia	Gmr2/SIRE	INTACT
illumina_7557	Gm02	31346163	31347169	DEL	1007	0.6875	RLC_Gmr2_Gm17-6	1001	1000	0	98.9	Copia	I	I	LTR	Copia	Gmr2/SIRE	SOLO
nanopore_6616	Gm02	31440918	31440918	INS	3559	0.664835	DTA_uuu_Gm4-2	3576	3580	0	98.38	DNA	II	I	TIR	hAT	Ukn	NA
illumina_7568	Gm02	31570939	31576471	DEL	5533	0.729167	RLG_Gmr4_Gm2-125	5527	5526	0	100	Gypsy	I	I	LTR	Gypsy	Gmr4	INTACT
nanopore_6635	Gm02	31759707	31759707	INS	2199	0.685393	RLG_Gmr9_Gm15-74	2261	2256	0	94.105	Gypsy	I	I	LTR	Gypsy	Gmr9	SOLO
illumina_7585	Gm02	31988642	31989647	DEL	1006	0.68125	RLC_Gmr2_Gm2-28	1000	1000	0	100	Copia	I	I	LTR	Copia	Gmr2/SIRE	SOLO
illumina_7642	Gm02	32893110	32897640	DEL	4531	0.863636	RLC_Gmr49_Gm2-2	4524	4524	0	100	Copia	I	I	LTR	Copia	Gmr49	INTACT
nanopore_6692	Gm02	32908662	32908662	INS	971	0.819444	RLG_Gmr4_Gm3-139	962	910	0	90.659	Gypsy	I	I	LTR	Gypsy	Gmr4	SOLO
nanopore_6720	Gm02	33114137	33114137	INS	3841	0.0454545	RLG_Gmr21_Gm17-13	3944	3873	0	91.118	Gypsy	I	I	LTR	Gypsy	Gmr21	SOLO
illumina_7662	Gm02	33155547	33160879	DEL	5333	0.08	RLG_Gmr1_Gm2-55	5327	5326	0	99.869	Gypsy	I	I	LTR	Gypsy	Gmr1	INTACT
illumina_7671	Gm02	33362528	33367923	DEL	5396	0.0306122	RLG_Gmr3_Gm2-82	5375	5396	0	99.611	Gypsy	I	I	LTR	Gypsy	Gmr3	INTACT
illumina_7675	Gm02	33393880	33395069	DEL	1190	0.0408163	RLG_Gmr1_Gm2-56	1185	1185	0	99.916	Gypsy	I	I	LTR	Gypsy	Gmr1	SOLO
illumina_7693	Gm02	33654132	33671576	DEL	17445	0.039604	RLG_Gmr1_Gm2-59	17437	17435	0	100	Gypsy	I	I	LTR	Gypsy	Gmr1	INTACT
illumina_7711	Gm02	33951068	33956639	DEL	5572	0.040404	RLC_Gmr16_Gm13-2	5573	5303	0	94.795	Copia	I	I	LTR	Copia	Gmr16	INTACT
nanopore_6780	Gm02	34361679	34362811	DEL	1133	0.09375	RLC_Gmr2_Gm2-41	1127	1127	0	100	Copia	I	I	LTR	Copia	Gmr2/SIRE	SOLO
nanopore_6789	Gm02	34430195	34430195	INS	959	0.10989	RLG_Gmr4_Gm10-73	963	963	0	96.158	Gypsy	I	I	LTR	Gypsy	Gmr4	SOLO
illumina_7744	Gm02	34430547	34433744	DEL	3198	0.0752688	RIL_Gml1_Gm2-7	3180	3179	0	100	NON-LTR	I	I	LINE	L1	Gml1	NA
illumina_7745	Gm02	34430565	34433744	DEL	3180	0.0652174	RIL_Gml1_Gm2-7	3180	3179	0	100	NON-LTR	I	I	LINE	L1	Gml1	NA
illumina_7755	Gm02	34813285	34816638	DEL	3354	0.030303	RIL_Gml1_Gm18-2	3181	3174	0	99.401	NON-LTR	I	I	LINE	L1	Gml1	NA
nanopore_6807	Gm02	34825725	34835537	DEL	9813	0.0561798	RLC_Gmr2_Gm20-53	9813	9835	0	96.726	Copia	I	I	LTR	Copia	Gmr2/SIRE	INTACT
illumina_7762	Gm02	34918734	34928530	DEL	9797	0.12	RLC_Gmr2_Gm2-32	9790	9791	0	99.908	Copia	I	I	LTR	Copia	Gmr2/SIRE	INTACT
nanopore_6817	Gm02	34973048	34982744	DEL	9697	0.0736842	RLC_Gmr2_Gm2-33	9688	9688	0	99.938	Copia	I	I	LTR	Copia	Gmr2/SIRE	INTACT
nanopore_6820	Gm02	34993843	34995003	DEL	1161	0.0333333	RLC_Gmr2_Gm2-34	1154	1154	0	100	Copia	I	I	LTR	Copia	Gmr2/SIRE	SOLO
nanopore_6823	Gm02	35098252	35107501	DEL	9250	0.0549451	RLC_Gmr6_Gm1-119	9227	9242	0	98.95	Copia	I	I	LTR	Copia	Gmr6	INTACT
nanopore_6825	Gm02	35112959	35122298	DEL	9340	0.0729167	RLC_Gmr2_Gm2-36	9334	9334	0	99.957	Copia	I	I	LTR	Copia	Gmr2/SIRE	INTACT
illumina_7769	Gm02	35131149	35140390	DEL	9242	0.113402	RLC_Gmr6_Gm2-64	9235	9236	0	99.978	Copia	I	I	LTR	Copia	Gmr6	INTACT
illumina_7780	Gm02	35320279	35321935	DEL	1657	0.118812	RLG_Gmr9_Gm2-223	1651	1651	0	100	Gypsy	I	I	LTR	Gypsy	Gmr9	SOLO
illumina_7782	Gm02	35358801	35362396	DEL	3596	0.09	RLG_Gmr21_Gm2-62	3598	3601	0	99.389	Gypsy	I	I	LTR	Gypsy	Gmr21	SOLO
nanopore_6844	Gm02	35559046	35568878	DEL	9833	0.0384615	RLC_Gmr2_Gm20-53	9813	9860	0	96.521	Copia	I	I	LTR	Copia	Gmr2/SIRE	INTACT
nanopore_6848	Gm02	35616538	35617530	DEL	993	0.0326087	RLC_Gmr18_Gm7-29	987	987	0	99.392	Copia	I	I	LTR	Copia	Gmr18	SOLO
nanopore_6860	Gm02	35755528	35776097	DEL	20570	0.0638298	RLG_Gmr9_Gm7-137	20284	16700	0	97.521	Gypsy	I	I	LTR	Gypsy	Gmr9	INTACT
illumina_7805	Gm02	35833120	35843086	DEL	9967	0.424242	RLC_Gmr2_Gm20-44	9842	9853	0	97.351	Copia	I	I	LTR	Copia	Gmr2/SIRE	INTACT
nanopore_6867	Gm02	35929661	35929661	INS	840	0.0454545	RLC_Gmr85_Gm19-1	901	901	0	91.343	Copia	I	I	LTR	Copia	Gmr85	SOLO
nanopore_6874	Gm02	35967848	35977090	DEL	9243	0.0617978	RLC_Gmr6_Gm15-8	9238	9241	0	99.491	Copia	I	I	LTR	Copia	Gmr6	INTACT
nanopore_6887	Gm02	36249218	36258504	DEL	9287	0.0265957	RLC_Gmr6_Gm2-69	9278	9275	0	99.989	Copia	I	I	LTR	Copia	Gmr6	INTACT
illumina_7828	Gm02	36278420	36288203	DEL	9784	0.111111	RLC_Gmr2_Gm2-43	9779	9779	0	99.918	Copia	I	I	LTR	Copia	Gmr2/SIRE	INTACT
illumina_7830	Gm02	36335546	36336698	DEL	1153	0.125	RLC_Gmr2_Gm6-53	1147	1148	0	97.213	Copia	I	I	LTR	Copia	Gmr2/SIRE	SOLO
nanopore_6896	Gm02	36364233	36364233	INS	9075	0.0638298	RLC_Gmr2_Gm12-23	9255	9271	0	96.246	Copia	I	I	LTR	Copia	Gmr2/SIRE	INTACT
illumina_7837	Gm02	36426806	36436031	DEL	9226	0.125	RLC_Gmr2_Gm2-46	9222	9242	0	99.351	Copia	I	I	LTR	Copia	Gmr2/SIRE	INTACT
illumina_7855	Gm02	36816688	36817840	DEL	1153	0.0957447	RLC_Gmr2_Gm2-48	1147	1147	0	100	Copia	I	I	LTR	Copia	Gmr2/SIRE	SOLO
nanopore_7000	Gm02	38657530	38657530	INS	9400	0.0824742	RLC_Gmr2_Gm3-57	9667	9747	0	91.638	Copia	I	I	LTR	Copia	Gmr2/SIRE	INTACT
illumina_7967	Gm02	38913367	38918507	DEL	5141	0.427083	RLG_Gmr320_Gm2-1	5143	5140	0	100	Gypsy	I	I	LTR	Gypsy	Gmr320	INTACT
nanopore_7037	Gm02	39048121	39048121	INS	583	0.411458	RLC_Gmr60_Gm13-1	583	584	0	97.26	Copia	I	I	LTR	Copia	Gmr60	SOLO
nanopore_7051	Gm02	39397283	39401132	DEL	3850	0.851485	RLG_Gmr21_Gm2-69	3844	3845	0	99.766	Gypsy	I	I	LTR	Gypsy	Gmr21	SOLO
illumina_8001	Gm02	39590763	39600445	DEL	9683	0.540816	RLC_Gmr2_Gm2-51	9677	9677	0	100	Copia	I	I	LTR	Copia	Gmr2/SIRE	INTACT
nanopore_7115	Gm02	40316714	40316714	INS	1211	0.123711	RLC_Gmr2_Gm10-45	1247	1260	0	91.905	Copia	I	I	LTR	Copia	Gmr2/SIRE	SOLO
illumina_8042	Gm02	40460062	40466275	DEL	6214	0.410891	RLC_Gmr22_Gm2-9	6208	6206	0	100	Copia	I	I	LTR	Copia	Gmr22	INTACT
illumina_8058	Gm02	40527384	40535864	DEL	8481	0.531579	RLG_Gmr4_Gm2-175	8475	8475	0	100	Gypsy	I	I	LTR	Gypsy	Gmr4	INTACT
nanopore_7150	Gm02	40564076	40564076	INS	2201	0.389474	RLC_Gmr24_Gm13-43	2258	2261	0	93.764	Copia	I	I	LTR	Copia	Gmr24	SOLO
nanopore_7155	Gm02	40629129	40629129	INS	3119	0.0869565	RIL_Gml1_Gm19-7	3187	3148	0	97.205	NON-LTR	I	I	LINE	L1	Gml1	NA
nanopore_7158	Gm02	40653910	40653910	INS	5339	0.126316	RLC_Gmr41_Gm18-27	5401	5413	0	97.506	Copia	I	I	LTR	Copia	Gmr41	INTACT
illumina_8082	Gm02	40758878	40758884	INS	449	0.463918	RLC_Gmr7_Gm7-3	442	442	0	98.19	Copia	I	I	LTR	Copia	Gmr7	SOLO
nanopore_7172	Gm02	40758883	40758883	INS	6614	0.453608	RLC_Gmr7_Gm19-2	6654	6671	0	97.437	Copia	I	I	LTR	Copia	Gmr7	INTACT
nanopore_7176	Gm02	40860872	40860872	INS	12743	0.09	RLG_Gmr30_Gm8-1	13099	13128	0	95.163	Gypsy	I	I	LTR	Gypsy	Gmr30	INTACT
nanopore_7210	Gm02	41358101	41358101	INS	1072	0.321429	RLC_Gmr6_Gm4-89	1091	1092	0	94.689	Copia	I	I	LTR	Copia	Gmr6	SOLO
illumina_8129	Gm02	41434436	41440672	DEL	6237	0.3	RLC_Gmr22_Gm2-10	6231	6231	0	99.92	Copia	I	I	LTR	Copia	Gmr22	INTACT
nanopore_7227	Gm02	41466665	41466665	INS	750	0.2	RLC_Gmr124_Gm10-2	775	776	0	90.593	Copia	I	I	LTR	Copia	Gmr124	SOLO
illumina_8139	Gm02	41533949	41535169	DEL	1221	0.647368	DTM_uuu_Gm2-108	1220	1220	0	100	DNA	II	I	TIR	Mutator	Ukn	NA
nanopore_7267	Gm02	41692150	41696044	DEL	3895	0.030303	RLG_Gmr21_Gm6-44	3900	3897	0	95.792	Gypsy	I	I	LTR	Gypsy	Gmr21	SOLO
illumina_8185	Gm02	41970297	41971552	DEL	1256	0.33	DTM_uuu_Gm1-72	1253	1255	0	98.725	DNA	II	I	TIR	Mutator	Ukn	NA
nanopore_7300	Gm02	42366806	42366806	INS	6162	0.414894	RLC_Gmr22_Gm15-1	6227	6238	0	97.563	Copia	I	I	LTR	Copia	Gmr22	INTACT
illumina_8217	Gm02	42401906	42412497	DEL	10592	0.35	DTM_uuu_Gm2-113	10475	9999	0	99.96	DNA	II	I	TIR	Mutator	Ukn	NA
illumina_8226	Gm02	42589172	42589172	INS	439	0.331579	RLC_Gmr41_Gm4-6	433	432	0	99.537	Copia	I	I	LTR	Copia	Gmr41	SOLO
nanopore_7325	Gm02	42589173	42589173	INS	5301	0.331579	RLC_Gmr41_Gm18-9	5401	5413	0	96.471	Copia	I	I	LTR	Copia	Gmr41	INTACT
illumina_8255	Gm02	42876792	42886200	DEL	9409	0.934343	RLG_Gmr51_Gm2-3	9403	9403	0	99.989	Gypsy	I	I	LTR	Gypsy	Gmr51	INTACT
nanopore_7349	Gm02	42958321	42958321	INS	12195	0.175258	RLG_Gmr21_Gm9-7	12396	12435	0	95.159	Gypsy	I	I	LTR	Gypsy	Gmr21	INTACT
nanopore_7374	Gm02	43244076	43244076	INS	1603	0.221053	RLG_Gmr493_Gm12-3	1626	1634	0	94.186	Gypsy	I	I	LTR	Gypsy	Gmr493	SOLO
illumina_8304	Gm02	43284498	43284929	DEL	432	0.384211	DTH_uuu_Gm2-81	425	425	0	100	DNA	II	I	TIR	PIF-Harbinge	Ukn	MITE/tourist
illumina_8305	Gm02	43286456	43287754	DEL	1299	0.383838	DTM_uuu_Gm2-118	1289	1289	0	100	DNA	II	I	TIR	Mutator	Ukn	NA
illumina_8314	Gm02	43335655	43342012	DEL	6358	0.166667	RLC_Gmr7_Gm2-13	6352	6352	0	100	Copia	I	I	LTR	Copia	Gmr7	INTACT
nanopore_7443	Gm02	44001872	44001872	INS	16573	0.516854	RLG_Gmr67_Gm14-2	16891	17082	0	93.256	Gypsy	I	I	LTR	Gypsy	Gmr67	INTACT
nanopore_7481	Gm02	44288543	44288543	INS	429	0.60241	DTH_uuu_Gm18-73	431	424	3.28e-144	88.679	DNA	II	I	TIR	PIF-Harbinge	Ukn	MITE/tourist
illumina_8406	Gm02	44338106	44341175	DEL	3070	0.636364	RIL_Gml1_Gm2-8	3052	3052	0	99.934	NON-LTR	I	I	LINE	L1	Gml1	NA
illumina_8414	Gm02	44392777	44395042	DEL	2266	0.673469	RLC_Gmr24_Gm2-57	2260	2259	0	100	Copia	I	I	LTR	Copia	Gmr24	SOLO
illumina_8427	Gm02	44490831	44492343	DEL	1513	0.622449	DTM_uuu_Gm2-122	1502	1502	0	100	DNA	II	I	TIR	Mutator	Ukn	NA
nanopore_7536	Gm02	44687201	44687201	INS	452	0.631868	DTH_uuu_Gm18-31	453	444	0	93.694	DNA	II	I	TIR	PIF-Harbinge	Ukn	MITE/tourist
nanopore_7578	Gm02	45041687	45041687	INS	2231	0.629032	RLC_Gmr24_Gm13-28	2257	2261	0	96.816	Copia	I	I	LTR	Copia	Gmr24	SOLO
illumina_8479	Gm02	45266843	45267464	DEL	622	0.59375	DTM_uuu_Gm2-124	612	612	0	100	DNA	II	I	TIR	Mutator	Ukn	NA
nanopore_7621	Gm02	46044038	46044038	INS	10717	0.933333	DTM_uuu_Gm1-84	10522	9481	0	96.625	DNA	II	I	TIR	Mutator	Ukn	NA
illumina_8553	Gm02	46297525	46302972	DEL	5448	0.938144	RLG_Gmr150_Gm2-1	5442	5442	0	100	Gypsy	I	I	LTR	Gypsy	Gmr150	INTACT
nanopore_7713	Gm02	46796002	46796002	INS	6494	0.0515464	RLC_Gmr7_Gm19-8	6579	6593	0	97.194	Copia	I	I	LTR	Copia	Gmr7	INTACT
illumina_8670	Gm02	46876919	46878274	DEL	1356	0.46	RLG_Gmr11_Gm2-3	1350	1350	0	100	Gypsy	I	I	LTR	Gypsy	Gmr11/calypso	SOLO
nanopore_7722	Gm02	46881214	46881214	INS	6149	0.0515464	RLC_Gmr22_Gm15-1	6227	6245	0	97.038	Copia	I	I	LTR	Copia	Gmr22	INTACT
nanopore_7731	Gm02	46933978	46933978	INS	506	0.0543478	DTT_uuu_Gm3-82	495	505	0	92.475	DNA	II	I	TIR	Tc1-Mariner	Ukn	MITE/stowaway
illumina_8724	Gm02	47307433	47315148	DEL	7716	0.287234	RLC_Gmr24_Gm2-60	7710	7710	0	99.987	Copia	I	I	LTR	Copia	Gmr24	INTACT
illumina_8752	Gm02	47546306	47552537	DEL	6232	0.608247	RLC_Gmr22_Gm13-1	6230	6234	0	99.519	Copia	I	I	LTR	Copia	Gmr22	INTACT
nanopore_7836	Gm02	48192907	48192907	INS	3096	0.221649	RIL_Gml1_Gm20-9	3120	3116	0	97.882	NON-LTR	I	I	LINE	L1	Gml1	NA
illumina_8826	Gm02	48401539	48406828	DEL	5290	0.67	RLG_Gmr70_Gm2-1	5284	5284	0	100	Gypsy	I	I	LTR	Gypsy	Gmr70	INTACT
nanopore_7871	Gm02	48461446	48461446	INS	7622	0.623529	RLC_Gmr24_Gm12-27	7715	7721	0	97.189	Copia	I	I	LTR	Copia	Gmr24	INTACT
nanopore_7898	Gm02	48733582	48733582	INS	2551	0.587912	RLC_Gmr28_Gm19-1	2565	2572	0	94.751	Copia	I	I	LTR	Copia	Gmr28	INTACT
illumina_8851	Gm02	48733582	48733582	INS	337	0.587912	RLC_Gmr28_Gm18-14	331	331	5.43e-146	94.864	Copia	I	I	LTR	Copia	Gmr28	SOLO
illumina_8899	Gm02	49133197	49133197	INS	358	0.505435	RLG_Gmr385_Gm20-1	352	354	2.74e-134	91.243	Gypsy	I	I	LTR	Gypsy	Gmr385	SOLO
illumina_8908	Gm02	49205164	49206667	DEL	1504	0.969072	DTM_uuu_Gm18-39	1501	1501	0	99.4	DNA	II	I	TIR	Mutator	Ukn	NA
illumina_8910	Gm02	49232818	49236761	DEL	3944	0.969072	RLC_Gmr540_Gm2-2	3938	3938	0	100	Copia	I	I	LTR	Copia	Gmr540	LTR_INTACT
illumina_8913	Gm02	49269024	49269671	DEL	648	0.97	RLC_Gmr540_Gm2-3	642	641	0	100	Copia	I	I	LTR	Copia	Gmr540	LTR_SOLO
nanopore_8015	Gm02	50150600	50150600	INS	3837	0.137255	RLC_Gmr540_Gm18-3	3853	3887	0	94.263	Copia	I	I	LTR	Copia	Gmr540	LTR_INTACT
illumina_9005	Gm02	50304680	50310119	DEL	5440	0.768421	RLG_Gmr174_Gm2-1	5434	5434	0	100	Gypsy	I	I	LTR	Gypsy	Gmr174	INTACT
nanopore_8074	Gm03	321233	321233	INS	386	0.505155	RLG_Gmr106_Gm4-1	382	381	7.74e-180	96.588	Gypsy	I	I	LTR	Gypsy	Gmr106	SOLO
nanopore_8086	Gm03	519156	519156	INS	5326	0.393617	RLC_Gmr41_Gm4-10	5401	5407	0	97.189	Copia	I	I	LTR	Copia	Gmr41	INTACT
nanopore_8093	Gm03	623884	623884	INS	385	0.36747	DTH_uuu_Gm7-61	407	354	1.43e-107	87.571	DNA	II	I	TIR	PIF-Harbinge	Ukn	MITE/tourist
nanopore_8094	Gm03	623939	623939	INS	413	0.539326	DTH_uuu_Gm7-61	407	388	1.84e-161	93.557	DNA	II	I	TIR	PIF-Harbinge	Ukn	MITE/tourist
illumina_9084	Gm03	642654	647913	DEL	5260	0.57	RLG_Gmr213_Gm3-1	5254	5253	0	100	Gypsy	I	I	LTR	Gypsy	Gmr213	INTACT
nanopore_8134	Gm03	1133715	1133715	INS	1029	0.21134	RLC_Gmr18_Gm11-16	1032	1032	0	96.996	Copia	I	I	LTR	Copia	Gmr18	SOLO
illumina_9231	Gm03	1550929	1563972	DEL	13044	0.865979	RLG_Gmr30_Gm3-2	13038	13038	0	99.931	Gypsy	I	I	LTR	Gypsy	Gmr30	INTACT
nanopore_8194	Gm03	1629362	1629362	INS	1552	0.741935	RLG_Gmr228_Gm13-1	1565	1565	0	96.422	Gypsy	I	I	LTR	Gypsy	Gmr228	SOLO
illumina_9252	Gm03	1660550	1665272	DEL	4723	0.731959	RLC_Gmr31_Gm3-1	4717	4716	0	100	Copia	I	I	LTR	Copia	Gmr31	INTACT
illumina_9305	Gm03	1915176	1916861	DEL	1686	0.608247	RLC_Gmr5_Gm3-1	1687	1687	0	99.941	Copia	I	I	LTR	Copia	Gmr5	SOLO
nanopore_8274	Gm03	2017689	2017689	INS	3552	0.1875	RLC_Gmr41_Gm9-1	3578	3592	0	96.075	Copia	I	I	LTR	Copia	Gmr41	INTACT
nanopore_8279	Gm03	2026426	2026426	INS	2834	0.655172	RLC_Gmr24_Gm7-37	3031	2867	0	92.082	Copia	I	I	LTR	Copia	Gmr24	SOLO
nanopore_8287	Gm03	2054428	2055644	DEL	1217	0.142857	RLG_Gmr43_Gm3-2	1211	1211	0	100	Gypsy	I	I	LTR	Gypsy	Gmr43	SOLO
nanopore_8295	Gm03	2105258	2105258	INS	3085	0.328283	RIL_Gml1_Gm9-5	3176	3134	0	95.501	NON-LTR	I	I	LINE	L1	Gml1	NA
nanopore_8354	Gm03	2439493	2439493	INS	3165	0.307692	RIL_Gml1_Gm10-1	3175	3177	0	98.08	NON-LTR	I	I	LINE	L1	Gml1	NA
nanopore_8380	Gm03	2536544	2536544	INS	4592	0.210526	RLC_Gmr13_Gm6-4	4612	4620	0	97.532	Copia	I	I	LTR	Copia	Gmr13	INTACT
nanopore_8444	Gm03	2712878	2724584	DEL	11707	0.136364	RLG_Gmr11_Gm3-1	11700	11700	0	100	Gypsy	I	I	LTR	Gypsy	Gmr11/calypso	INTACT
illumina_9535	Gm03	2881006	2881006	INS	369	0.5	DTH_uuu_Gm6-42	449	367	1.02e-133	90.463	DNA	II	I	TIR	PIF-Harbinge	Ukn	MITE/tourist
nanopore_8512	Gm03	2948596	2948596	INS	1206	0.0969388	DTM_uuu_Gm1-72	1253	1254	0	93.381	DNA	II	I	TIR	Mutator	Ukn	NA
nanopore_8550	Gm03	3047792	3047792	INS	1402	0.347826	DTM_uuu_Gm18-11	1465	1482	0	89.406	DNA	II	I	TIR	Mutator	Ukn	NA
illumina_9636	Gm03	3341673	3346895	DEL	5223	0.241758	RLG_Gmr138_Gm3-1	5217	5216	0	100	Gypsy	I	I	LTR	Gypsy	Gmr138	INTACT
nanopore_8614	Gm03	3355933	3355933	INS	1522	0.291667	RLG_Gmr228_Gm20-6	1524	1536	0	93.034	Gypsy	I	I	LTR	Gypsy	Gmr228	SOLO
nanopore_8622	Gm03	3415470	3416650	DEL	1181	0.285714	RLC_Gmr2_Gm3-1	1175	1175	0	100	Copia	I	I	LTR	Copia	Gmr2/SIRE	SOLO
illumina_9710	Gm03	3473631	3478283	DEL	4653	0.810345	RLC_Gmr15_Gm3-1	4650	4647	0	99.828	Copia	I	I	LTR	Copia	Gmr15	INTACT
illumina_9721	Gm03	3508914	3509236	DEL	323	0.0204082	RLG_Gmr115_Gm16-1	318	317	5.24e-141	95.268	Gypsy	I	I	LTR	Gypsy	Gmr115	SOLO
nanopore_8662	Gm03	3541058	3541058	INS	2952	0.311828	RLG_Gmr17_Gm20-23	2944	2917	0	93.075	Gypsy	I	I	LTR	Gypsy	Gmr17	INTACT
nanopore_8663	Gm03	3543571	3543571	INS	1606	0.207921	RLC_Gmr37_Gm11-30	1621	1627	0	93.178	Copia	I	I	LTR	Copia	Gmr37	SOLO
nanopore_8700	Gm03	3709321	3713176	DEL	3856	0.419355	RLG_Gmr21_Gm3-1	3850	3849	0	100	Gypsy	I	I	LTR	Gypsy	Gmr21	SOLO
nanopore_8722	Gm03	3754739	3754739	INS	1468	0.791667	RLC_Gmr37_Gm3-14	1502	1306	0	92.266	Copia	I	I	LTR	Copia	Gmr37	SOLO
illumina_9806	Gm03	3856808	3857131	DEL	324	0.639175	RLC_Gmr42_Gm3-1	318	318	3.93e-167	100	Copia	I	I	LTR	Copia	Gmr42	SOLO
illumina_9815	Gm03	3876051	3883137	DEL	7087	0.142857	RLC_Gmr37_Gm3-1	7086	7086	0	100	Copia	I	I	LTR	Copia	Gmr37	INTACT
illumina_9819	Gm03	3884831	3886441	DEL	1611	0.0588235	RLG_Gmr228_Gm3-2	1596	1596	0	100	Gypsy	I	I	LTR	Gypsy	Gmr228	SOLO
nanopore_8788	Gm03	3960038	3960038	INS	5076	0.14	DTM_uuu_Gm2-63	5151	5158	0	97.383	DNA	II	I	TIR	Mutator	Ukn	NA
illumina_9998	Gm03	4088554	4089009	DEL	456	0.61039	RLC_Gmr10_Gm3-1	381	381	0	100	Copia	I	I	LTR	Copia	Gmr10	SOLO
nanopore_8864	Gm03	4344952	4344952	INS	5645	0.133333	RLC_Gmr22_Gm14-2	6221	5566	0	97.233	Copia	I	I	LTR	Copia	Gmr22	INTACT
illumina_10074	Gm03	4395812	4402092	DEL	6281	0.155172	RLG_Gmr134_Gm3-1	5364	5364	0	100	Gypsy	I	I	LTR	Gypsy	Gmr134	INTACT
nanopore_8877	Gm03	4396418	4401787	DEL	5370	0.714286	RLG_Gmr134_Gm3-1	5364	5361	0	100	Gypsy	I	I	LTR	Gypsy	Gmr134	INTACT
nanopore_8896	Gm03	4496348	4496348	INS	418	0.727273	DTH_uuu_Gm11-39	450	420	7.3e-101	83.571	DNA	II	I	TIR	PIF-Harbinge	Ukn	MITE/tourist
illumina_10097	Gm03	4533961	4536588	DEL	2628	0.262626	RLC_Gmr24_Gm3-6	2622	2622	0	100	Copia	I	I	LTR	Copia	Gmr24	SOLO
nanopore_8942	Gm03	4624360	4624360	INS	10016	0.0904255	DTM_uuu_Gm15-6	10089	9401	0	96.298	DNA	II	I	TIR	Mutator	Ukn	NA
illumina_10122	Gm03	4633685	4638330	DEL	4646	0.84375	RLC_Gmr15_Gm1-9	4648	4643	0	98.815	Copia	I	I	LTR	Copia	Gmr15	INTACT
illumina_10133	Gm03	4645014	4648173	DEL	3160	0.969072	RLG_Gmr17_Gm3-1	2853	2852	0	100	Gypsy	I	I	LTR	Gypsy	Gmr17	INTACT
illumina_10134	Gm03	4645315	4648173	DEL	2859	0.969697	RLG_Gmr17_Gm3-1	2853	2852	0	100	Gypsy	I	I	LTR	Gypsy	Gmr17	INTACT
nanopore_8991	Gm03	4734218	4734600	DEL	383	0.8	RLC_Gmr8_Gm3-1	374	374	0	100	Copia	I	I	LTR	Copia	Gmr8	SOLO
nanopore_8999	Gm03	4741440	4741440	INS	2357	0.0786517	RLG_Gmr51_Gm17-3	2364	2375	0	96.463	Gypsy	I	I	LTR	Gypsy	Gmr51	SOLO
illumina_10208	Gm03	4768133	4775111	DEL	6979	0.465278	RLG_Gmr532_Gm3-1	7263	6977	0	100	Gypsy	I	I	LTR	Gypsy	Gmr532	INTACT
illumina_10211	Gm03	4771465	4773719	DEL	2255	0.971014	RLC_Gmr24_Gm15-3	2250	2248	0	99.155	Copia	I	I	LTR	Copia	Gmr24	SOLO
illumina_10215	Gm03	4779982	4779982	INS	439	0.804348	RLC_Gmr41_Gm4-6	433	433	0	98.845	Copia	I	I	LTR	Copia	Gmr41	SOLO
nanopore_9013	Gm03	4779987	4779987	INS	5369	0.801471	RLC_Gmr41_Gm4-13	5401	5425	0	96.756	Copia	I	I	LTR	Copia	Gmr41	INTACT
illumina_10221	Gm03	4808050	4810693	DEL	2644	0.244898	RLG_Gmr166_Gm3-1	3042	2644	0	100	Gypsy	I	I	LTR	Gypsy	Gmr166	INTACT
nanopore_9028	Gm03	4840837	4840837	INS	896	0.581633	RLG_Gmr30_Gm18-3	884	904	0	89.491	Gypsy	I	I	LTR	Gypsy	Gmr30	SOLO
illumina_10275	Gm03	4931085	4936260	DEL	5176	0.327778	RLG_Gmr419_Gm3-1	5170	5169	0	100	Gypsy	I	I	LTR	Gypsy	Gmr419	INTACT
nanopore_9050	Gm03	4972859	4972859	INS	2589	0.292929	RLC_Gmr24_Gm7-25	2652	2673	0	88.627	Copia	I	I	LTR	Copia	Gmr24	SOLO
illumina_10309	Gm03	5014402	5019408	DEL	5007	0.186813	RLC_Gmr13_Gm19-3	4483	4226	0	98.344	Copia	I	I	LTR	Copia	Gmr13	INTACT
illumina_10333	Gm03	5043652	5048427	DEL	4776	0.708333	RLG_Gmr455_Gm3-1	4770	4769	0	100	Gypsy	I	I	LTR	Gypsy	Gmr455	INTACT
nanopore_9081	Gm03	5050275	5050275	INS	6407	0.668421	RLC_Gmr39_Gm3-2	6531	5456	0	89.095	Copia	I	I	LTR	Copia	Gmr39	INTACT
nanopore_9090	Gm03	5080868	5080868	INS	5512	0.0833333	RLG_Gmr4_Gm18-25	5543	5546	0	98.341	Gypsy	I	I	LTR	Gypsy	Gmr4	INTACT
nanopore_9097	Gm03	5118886	5120541	DEL	1656	0.0666667	RLG_Gmr11_Gm3-3	1347	1347	0	100	Gypsy	I	I	LTR	Gypsy	Gmr11/calypso	SOLO
nanopore_9098	Gm03	5119188	5120541	DEL	1354	0.691667	RLG_Gmr11_Gm3-3	1347	1347	0	100	Gypsy	I	I	LTR	Gypsy	Gmr11/calypso	SOLO
nanopore_9119	Gm03	5177411	5177411	INS	5336	0.0989583	RLC_Gmr41_Gm4-10	5401	5409	0	97.19	Copia	I	I	LTR	Copia	Gmr41	INTACT
illumina_10396	Gm03	5226230	5227313	DEL	1084	0.968421	RLG_Gmr43_Gm3-8	1082	1082	0	100	Gypsy	I	I	LTR	Gypsy	Gmr43	SOLO
nanopore_9138	Gm03	5228227	5228227	INS	1556	0.227273	RLG_Gmr228_Gm16-1	1570	1576	0	93.972	Gypsy	I	I	LTR	Gypsy	Gmr228	SOLO
illumina_10409	Gm03	5257121	5257562	DEL	442	0.405263	DTH_uuu_Gm18-70	452	420	4.34e-148	89.524	DNA	II	I	TIR	PIF-Harbinge	Ukn	MITE/tourist
nanopore_9153	Gm03	5258084	5259692	DEL	1609	0.0928571	RLG_Gmr228_Gm2-2	1525	1299	0	94.303	Gypsy	I	I	LTR	Gypsy	Gmr228	SOLO
nanopore_9186	Gm03	5359391	5359391	INS	11171	0.378947	DTM_uuu_Gm15-94	11285	10847	0	95.335	DNA	II	I	TIR	Mutator	Ukn	NA
nanopore_9187	Gm03	5359398	5359398	INS	509	0.46988	DTM_uuu_Gm20-12	484	509	1.34e-178	89.98	DNA	II	I	TIR	Mutator	Ukn	NA
nanopore_9200	Gm03	5400584	5400584	INS	3101	0.203125	RIL_Gml1_Gm18-2	3181	3187	0	95.136	NON-LTR	I	I	LINE	L1	Gml1	NA
nanopore_9205	Gm03	5406409	5406409	INS	458	0.365591	DTH_uuu_Gm16-42	460	459	0	97.386	DNA	II	I	TIR	PIF-Harbinge	Ukn	MITE/tourist
illumina_10443	Gm03	5409414	5418686	DEL	9273	0.690789	RLC_Gmr2_Gm3-2	9264	9271	0	99.838	Copia	I	I	LTR	Copia	Gmr2/SIRE	INTACT
nanopore_9213	Gm03	5459846	5459846	INS	2550	0.352632	RLC_Gmr28_Gm18-10	2577	2577	0	94.606	Copia	I	I	LTR	Copia	Gmr28	INTACT
nanopore_9244	Gm03	5880087	5880087	INS	1012	0.242105	RLC_Gmr18_Gm20-16	1159	1033	0	95.257	Copia	I	I	LTR	Copia	Gmr18	SOLO
nanopore_9247	Gm03	5889411	5889411	INS	4881	0.258065	DTM_uuu_Gm5-20	5005	4864	0	94.778	DNA	II	I	TIR	Mutator	Ukn	NA
illumina_10556	Gm03	5946372	5947469	DEL	1098	0.505155	RLC_Gmr6_Gm3-9	1092	1091	0	100	Copia	I	I	LTR	Copia	Gmr6	SOLO
nanopore_9339	Gm03	6434074	6434074	INS	1329	0.192308	RLG_Gmr43_Gm10-6	1385	1399	0	88.492	Gypsy	I	I	LTR	Gypsy	Gmr43	SOLO
nanopore_9342	Gm03	6454627	6454627	INS	12611	0.188172	RLG_Gmr30_Gm16-4	13090	13148	0	91.185	Gypsy	I	I	LTR	Gypsy	Gmr30	INTACT
nanopore_9369	Gm03	6518882	6518882	INS	1660	0.126316	RLC_Gmr5_Gm18-195	1680	1683	0	94.771	Copia	I	I	LTR	Copia	Gmr5	SOLO
nanopore_9383	Gm03	6545097	6545097	INS	2512	0.640625	RLC_Gmr28_Gm3-6	2563	2568	0	93.185	Copia	I	I	LTR	Copia	Gmr28	INTACT
nanopore_9393	Gm03	6557664	6557664	INS	4234	0.0309278	DTH_uuu_Gm1-67	4347	4332	0	95.845	DNA	II	I	TIR	PIF-Harbinge	Ukn	NA
nanopore_9396	Gm03	6570866	6570866	INS	2731	0.097561	RLC_Gmr24_Gm4-12	2493	2417	0	85.643	Copia	I	I	LTR	Copia	Gmr24	SOLO
nanopore_9402	Gm03	6596562	6596562	INS	1129	0.122222	RLG_Gmr19_Gm3-19	1155	1157	0	95.506	Gypsy	I	I	LTR	Gypsy	Gmr19/diaspora	SOLO
nanopore_9422	Gm03	6661587	6663941	DEL	2355	0.031746	RLC_Gmr24_Gm3-11	2345	2347	0	99.787	Copia	I	I	LTR	Copia	Gmr24	SOLO
nanopore_9435	Gm03	6746781	6747876	DEL	1096	0.756579	RLC_Gmr6_Gm3-10	1090	1090	0	100	Copia	I	I	LTR	Copia	Gmr6	SOLO
illumina_10841	Gm03	7124011	7130567	DEL	6557	0.923077	RLC_Gmr39_Gm8-1	6575	6595	0	95.36	Copia	I	I	LTR	Copia	Gmr39	INTACT
nanopore_9527	Gm03	7140143	7140143	INS	8431	0.675676	RLG_Gmr4_Gm16-93	8469	8465	0	98.157	Gypsy	I	I	LTR	Gypsy	Gmr4	INTACT
illumina_10850	Gm03	7156248	7157394	DEL	1147	0.222222	RLC_Gmr18_Gm15-63	1158	1157	0	94.901	Copia	I	I	LTR	Copia	Gmr18	SOLO
nanopore_9535	Gm03	7158864	7158864	INS	4596	0.75	RLG_Gmr3_Gm4-69	5373	4610	0	99.024	Gypsy	I	I	LTR	Gypsy	Gmr3	INTACT
illumina_10857	Gm03	7167264	7169052	DEL	1789	0.228571	RLG_Gmr520_Gm3-1	1782	1782	0	100	Gypsy	I	I	LTR	Gypsy	Gmr520	INTACT
nanopore_9547	Gm03	7183441	7183441	INS	1269	0.117647	RLG_Gmr43_Gm9-13	1251	1282	0	90.016	Gypsy	I	I	LTR	Gypsy	Gmr43	SOLO
nanopore_9548	Gm03	7189465	7189888	DEL	424	0.181818	DTH_uuu_Gm10-16	407	389	0	98.458	DNA	II	I	TIR	PIF-Harbinge	Ukn	MITE/tourist
nanopore_9551	Gm03	7191503	7195349	DEL	3847	0.125	RLC_Gmr36_Gm3-2	3842	3843	0	99.922	Copia	I	I	LTR	Copia	Gmr36	INTACT
nanopore_9561	Gm03	7323596	7323596	INS	1155	0.121212	RLG_Gmr1_Gm18-60	1172	1174	0	96.082	Gypsy	I	I	LTR	Gypsy	Gmr1	SOLO
nanopore_9572	Gm03	7404383	7404383	INS	9604	0.625	RLC_Gmr2_Gm13-3	9753	8897	0	90.042	Copia	I	I	LTR	Copia	Gmr2/SIRE	INTACT
nanopore_9579	Gm03	7459973	7459973	INS	3203	0.833333	RLG_Gmr51_Gm16-2	3243	2742	0	92.888	Gypsy	I	I	LTR	Gypsy	Gmr51	SOLO
nanopore_9584	Gm03	7482485	7482485	INS	6346	0.230392	RLC_Gmr39_Gm14-7	6583	5592	0	96.245	Copia	I	I	LTR	Copia	Gmr39	INTACT
nanopore_9769	Gm03	8232353	8232353	INS	8859	0.936842	RLC_Gmr6_Gm8-8	9038	9059	0	94.536	Copia	I	I	LTR	Copia	Gmr6	INTACT
illumina_10998	Gm03	8253817	8257451	DEL	3635	0.98	RLG_Gmr21_Gm3-2	3629	3628	0	100	Gypsy	I	I	LTR	Gypsy	Gmr21	SOLO
nanopore_9788	Gm03	8378774	8378774	INS	3732	0.585714	RLG_Gmr21_Gm19-22	3821	3842	0	94.222	Gypsy	I	I	LTR	Gypsy	Gmr21	SOLO
nanopore_9836	Gm03	8578505	8579675	DEL	1171	0.863636	RLG_Gmr1_Gm3-3	1165	1162	0	100	Gypsy	I	I	LTR	Gypsy	Gmr1	SOLO
nanopore_9837	Gm03	8583871	8584943	DEL	1073	0.95614	RLC_Gmr6_Gm3-15	1067	1067	0	100	Copia	I	I	LTR	Copia	Gmr6	SOLO
nanopore_9847	Gm03	8627773	8628905	DEL	1133	0.607143	RLC_Gmr2_Gm6-33	1126	1127	0	95.918	Copia	I	I	LTR	Copia	Gmr2/SIRE	SOLO
nanopore_9853	Gm03	8722982	8722982	INS	2613	0.37931	DTA_uuu_Gm8-1	2624	2626	0	98.134	DNA	II	I	TIR	hAT	Ukn	NA
nanopore_9854	Gm03	8736336	8736336	INS	5342	0.518293	RLG_Gmr3_Gm9-68	5356	5360	0	98.769	Gypsy	I	I	LTR	Gypsy	Gmr3	INTACT
nanopore_9869	Gm03	8800334	8800334	INS	713	0.138298	DTM_uuu_Gm11-30	806	728	3.27e-161	82.83	DNA	II	I	TIR	Mutator	Ukn	NA
illumina_11078	Gm03	8831160	8843830	DEL	12671	0.485	RLG_Gmr408_Gm3-1	12967	12671	0	99.708	Gypsy	I	I	LTR	Gypsy	Gmr408	INTACT
nanopore_9893	Gm03	9138114	9138114	INS	6417	0.030303	RLC_Gmr7_Gm10-7	6485	6503	0	96.279	Copia	I	I	LTR	Copia	Gmr7	INTACT
illumina_11093	Gm03	9172099	9175203	DEL	3105	0.0412371	RLG_Gmr17_Gm3-3	3091	3099	0	99.032	Gypsy	I	I	LTR	Gypsy	Gmr17	INTACT
illumina_11097	Gm03	9181282	9182335	DEL	1054	0.0689655	RLC_Gmr6_Gm19-57	1039	950	0	87.789	Copia	I	I	LTR	Copia	Gmr6	SOLO
illumina_11100	Gm03	9191632	9192084	DEL	453	0.140625	DTH_uuu_Gm3-22	451	451	0	98.891	DNA	II	I	TIR	PIF-Harbinge	Ukn	MITE/tourist
nanopore_9902	Gm03	9193274	9193274	INS	2886	0.75	RLG_Gmr17_Gm6-18	2984	2988	0	92.905	Gypsy	I	I	LTR	Gypsy	Gmr17	INTACT
nanopore_9905	Gm03	9196989	9196989	INS	977	0.768817	DTM_uuu_Gm10-40	1032	1033	0	82.672	DNA	II	I	TIR	Mutator	Ukn	NA
illumina_11107	Gm03	9219691	9221312	DEL	1622	0.789474	RLC_Gmr5_Gm3-13	1616	1616	0	99.814	Copia	I	I	LTR	Copia	Gmr5	SOLO
nanopore_9954	Gm03	9490367	9490367	INS	8451	0.409091	RLG_Gmr4_Gm8-57	8478	8480	0	99.186	Gypsy	I	I	LTR	Gypsy	Gmr4	INTACT
nanopore_9965	Gm03	9818720	9818720	INS	3940	0.196629	RLG_Gmr21_Gm5-40	3910	3933	0	90.567	Gypsy	I	I	LTR	Gypsy	Gmr21	SOLO
nanopore_9978	Gm03	10008402	10017661	DEL	9260	0.583333	RLC_Gmr2_Gm13-22	9264	9264	0	98.845	Copia	I	I	LTR	Copia	Gmr2/SIRE	INTACT
nanopore_9983	Gm03	10145977	10145977	INS	8245	0.076087	RLG_Gmr4_Gm6-156	8483	8493	0	95.879	Gypsy	I	I	LTR	Gypsy	Gmr4	INTACT
nanopore_10009	Gm03	10803047	10803047	INS	9692	0.0353535	RLC_Gmr2_Gm1-60	9836	9742	0	92.897	Copia	I	I	LTR	Copia	Gmr2/SIRE	INTACT
nanopore_10014	Gm03	10851507	10851507	INS	11345	0.317568	RLC_Gmr2_Gm16-39	9629	9936	0	83.343	Copia	I	I	LTR	Copia	Gmr2/SIRE	INTACT
nanopore_10015	Gm03	10851514	10851514	INS	9427	0.744444	RLC_Gmr2_Gm16-39	9629	9771	0	90.247	Copia	I	I	LTR	Copia	Gmr2/SIRE	INTACT
nanopore_10017	Gm03	10852046	10852046	INS	1275	0.765306	RLG_Gmr19_Gm7-19	1276	1291	0	96.05	Gypsy	I	I	LTR	Gypsy	Gmr19/diaspora	SOLO
nanopore_10021	Gm03	10927583	10930774	DEL	3192	0.030303	RIL_Gml1_Gm3-1	3177	3177	0	99.906	NON-LTR	I	I	LINE	L1	Gml1	NA
nanopore_10030	Gm03	11037058	11037058	INS	5356	0.739583	RLG_Gmr3_Gm3-32	5370	5371	0	99.069	Gypsy	I	I	LTR	Gypsy	Gmr3	INTACT
nanopore_10037	Gm03	11322420	11322420	INS	1832	0.0412371	RLG_Gmr9_Gm3-11	1870	1872	0	95.78	Gypsy	I	I	LTR	Gypsy	Gmr9	SOLO
nanopore_10041	Gm03	11334683	11334683	INS	9748	0.040404	RLC_Gmr2_Gm1-42	9964	8781	0	92.575	Copia	I	I	LTR	Copia	Gmr2/SIRE	INTACT
nanopore_10075	Gm03	11541521	11541521	INS	9508	0.0353535	RLC_Gmr2_Gm15-60	9771	9845	0	90.462	Copia	I	I	LTR	Copia	Gmr2/SIRE	INTACT
nanopore_10076	Gm03	11546961	11546961	INS	3599	0.0340909	RLG_Gmr21_Gm4-27	3641	3662	0	95.112	Gypsy	I	I	LTR	Gypsy	Gmr21	SOLO
nanopore_10115	Gm03	11862032	11862032	INS	2253	0.059322	RLC_Gmr24_Gm10-6	2261	2266	0	96.734	Copia	I	I	LTR	Copia	Gmr24	SOLO
nanopore_10116	Gm03	11867617	11867617	INS	5522	0.555556	RLG_Gmr4_Gm9-35	5536	5540	0	98.682	Gypsy	I	I	LTR	Gypsy	Gmr4	INTACT
nanopore_10119	Gm03	11890910	11890910	INS	1119	0.56	RLC_Gmr2_Gm12-6	1126	1130	0	95.841	Copia	I	I	LTR	Copia	Gmr2/SIRE	SOLO
illumina_11342	Gm03	12004103	12008921	DEL	4819	0.455	RLG_Gmr53_Gm1-2	5210	4814	0	89.24	Gypsy	I	I	LTR	Gypsy	Gmr53	INTACT
illumina_11372	Gm03	12197667	12199772	DEL	2106	0.97561	RLG_Gmr9_Gm5-112	2102	2111	0	97.442	Gypsy	I	I	LTR	Gypsy	Gmr9	SOLO
illumina_11373	Gm03	12215788	12216884	DEL	1097	0.979592	RLC_Gmr6_Gm14-20	1349	1094	0	99.726	Copia	I	I	LTR	Copia	Gmr6	SOLO
nanopore_10171	Gm03	12229872	12229872	INS	1113	0.392857	RLC_Gmr2_Gm4-40	1133	1124	0	94.84	Copia	I	I	LTR	Copia	Gmr2/SIRE	SOLO
nanopore_10174	Gm03	12259548	12259548	INS	979	0.760638	RLG_Gmr4_Gm19-168	978	980	0	98.673	Gypsy	I	I	LTR	Gypsy	Gmr4	SOLO
nanopore_10259	Gm03	12673242	12674249	DEL	1008	0.321429	RLC_Gmr2_Gm5-58	1002	1002	0	99.601	Copia	I	I	LTR	Copia	Gmr2/SIRE	SOLO
nanopore_10273	Gm03	12753952	12755048	DEL	1097	0.94	RLC_Gmr6_Gm14-20	1349	1093	0	99.726	Copia	I	I	LTR	Copia	Gmr6	SOLO
nanopore_10324	Gm03	12871868	12881552	DEL	9685	0.487179	RLC_Gmr2_Gm3-7	9679	9679	0	99.979	Copia	I	I	LTR	Copia	Gmr2/SIRE	INTACT
nanopore_10328	Gm03	12910637	12910637	INS	601	0.021978	RLG_Gmr17_Scaffold39-3	604	607	0	95.387	Gypsy	I	I	LTR	Gypsy	Gmr17	SOLO
illumina_11552	Gm03	13040620	13041781	DEL	1162	0.03125	RLG_Gmr19_Gm3-13	1153	1153	0	99.393	Gypsy	I	I	LTR	Gypsy	Gmr19/diaspora	SOLO
nanopore_10338	Gm03	13074295	13074295	INS	1183	0.0360825	RLC_Gmr2_Gm16-12	1167	1189	0	95.627	Copia	I	I	LTR	Copia	Gmr2/SIRE	SOLO
nanopore_10340	Gm03	13120359	13120359	INS	1113	0.768421	RLC_Gmr2_Gm19-4	1108	1111	0	98.11	Copia	I	I	LTR	Copia	Gmr2/SIRE	SOLO
nanopore_10371	Gm03	13271667	13271667	INS	9620	0.0306122	RLC_Gmr2_Gm15-25	9978	8103	0	93.311	Copia	I	I	LTR	Copia	Gmr2/SIRE	INTACT
nanopore_10372	Gm03	13282898	13282898	INS	983	0.04	RLC_Gmr2_Gm3-32	1000	1006	0	94.732	Copia	I	I	LTR	Copia	Gmr2/SIRE	SOLO
nanopore_10373	Gm03	13294401	13294401	INS	979	0.03125	RLG_Gmr4_Gm6-107	977	976	0	99.283	Gypsy	I	I	LTR	Gypsy	Gmr4	SOLO
illumina_11587	Gm03	13464850	13473841	DEL	8992	0.442105	RLG_Gmr19_Gm3-18	10084	8993	0	99.889	Gypsy	I	I	LTR	Gypsy	Gmr19/diaspora	INTACT
nanopore_10388	Gm03	13508322	13508322	INS	9074	0.436842	RLC_Gmr2_Gm19-20	9275	9308	0	95.101	Copia	I	I	LTR	Copia	Gmr2/SIRE	INTACT
nanopore_10389	Gm03	13516060	13516060	INS	962	0.584337	RLG_Gmr4_Gm14-99	963	964	0	98.755	Gypsy	I	I	LTR	Gypsy	Gmr4	SOLO
nanopore_10390	Gm03	13531269	13531269	INS	9531	0.219101	RLC_Gmr2_Gm2-11	9757	7990	0	92.115	Copia	I	I	LTR	Copia	Gmr2/SIRE	INTACT
nanopore_10403	Gm03	13797311	13797311	INS	9402	0.625	RLC_Gmr2_Gm9-24	9483	9657	0	88.205	Copia	I	I	LTR	Copia	Gmr2/SIRE	INTACT
nanopore_10408	Gm03	13823066	13823066	INS	1227	0.05625	RLC_Gmr2_Gm1-50	1247	1247	0	96.632	Copia	I	I	LTR	Copia	Gmr2/SIRE	SOLO
nanopore_10416	Gm03	13887968	13887968	INS	9496	0.755556	RLC_Gmr2_Gm18-15	9770	9014	0	91.502	Copia	I	I	LTR	Copia	Gmr2/SIRE	INTACT
nanopore_10442	Gm03	14009215	14009215	INS	9369	0.735955	RLC_Gmr2_Gm14-43	9746	9787	0	90.661	Copia	I	I	LTR	Copia	Gmr2/SIRE	INTACT
illumina_11633	Gm03	14025451	14032691	DEL	7241	0.04	RLG_Gmr12_Gm3-11	7235	7235	0	99.986	Gypsy	I	I	LTR	Gypsy	Gmr12	INTACT
nanopore_10450	Gm03	14063442	14063442	INS	9866	0.0408163	RLC_Gmr2_Gm12-8	9991	10037	0	95.268	Copia	I	I	LTR	Copia	Gmr2/SIRE	INTACT
nanopore_10471	Gm03	14313822	14313822	INS	980	0.388889	RLC_Gmr2_Gm12-40	1001	991	0	96.468	Copia	I	I	LTR	Copia	Gmr2/SIRE	SOLO
illumina_11658	Gm03	14365804	14371348	DEL	5545	0.47619	RLG_Gmr4_Gm3-48	5536	5536	0	99.946	Gypsy	I	I	LTR	Gypsy	Gmr4	INTACT
nanopore_10477	Gm03	14394539	14395506	DEL	968	0.842105	RLG_Gmr4_Gm8-18	962	961	0	99.688	Gypsy	I	I	LTR	Gypsy	Gmr4	SOLO
illumina_11666	Gm03	14533356	14535926	DEL	2571	0.808081	RLC_Gmr28_Gm17-6	2565	2565	0	97.271	Copia	I	I	LTR	Copia	Gmr28	INTACT
illumina_11669	Gm03	14552556	14553691	DEL	1136	0.797753	RLC_Gmr2_Gm17-49	1109	1130	0	97.345	Copia	I	I	LTR	Copia	Gmr2/SIRE	SOLO
nanopore_10535	Gm03	14948407	14948407	INS	2194	0.797872	RLG_Gmr9_Gm17-48	2270	2275	0	93.934	Gypsy	I	I	LTR	Gypsy	Gmr9	SOLO
nanopore_10542	Gm03	15090331	15090331	INS	1225	0.788889	RLC_Gmr2_Gm1-50	1247	1245	0	95.261	Copia	I	I	LTR	Copia	Gmr2/SIRE	SOLO
nanopore_10549	Gm03	15122020	15122020	INS	9285	0.819588	RLC_Gmr2_Gm15-3	9464	9513	0	94.008	Copia	I	I	LTR	Copia	Gmr2/SIRE	INTACT
nanopore_10557	Gm03	15193130	15193130	INS	9674	0.763158	RLC_Gmr2_Gm1-42	9964	10006	0	91.895	Copia	I	I	LTR	Copia	Gmr2/SIRE	INTACT
nanopore_10560	Gm03	15270391	15270391	INS	9065	0.821429	RLC_Gmr2_Gm19-50	9306	9373	0	93.14	Copia	I	I	LTR	Copia	Gmr2/SIRE	INTACT
illumina_11717	Gm03	15340661	15341627	DEL	967	0.836842	RLG_Gmr4_Gm4-127	963	963	0	99.481	Gypsy	I	I	LTR	Gypsy	Gmr4	SOLO
nanopore_10571	Gm03	15350348	15350348	INS	6653	0.791139	RLG_Gmr17_Gm13-10	6676	6753	0	95.232	Gypsy	I	I	LTR	Gypsy	Gmr17	INTACT
nanopore_10575	Gm03	15383145	15383145	INS	958	0.804348	RLG_Gmr4_Gm10-109	961	961	0	98.335	Gypsy	I	I	LTR	Gypsy	Gmr4	SOLO
nanopore_10593	Gm03	15536953	15536953	INS	5485	0.134021	RLG_Gmr4_Gm19-184	5509	5517	0	96.919	Gypsy	I	I	LTR	Gypsy	Gmr4	INTACT
illumina_11733	Gm03	15546120	15566548	DEL	20429	0.803191	RLG_Gmr9_Gm3-148	20640	17523	0	99.84	Gypsy	I	I	LTR	Gypsy	Gmr9	INTACT
nanopore_10603	Gm03	15638635	15638635	INS	1643	0.395833	RLG_Gmr9_Gm6-164	1672	1678	0	95.53	Gypsy	I	I	LTR	Gypsy	Gmr9	SOLO
illumina_11833	Gm03	15834771	15836663	DEL	1893	0.845745	RLG_Gmr9_Gm1-157	1891	1897	0	96.837	Gypsy	I	I	LTR	Gypsy	Gmr9	SOLO
nanopore_10607	Gm03	15843125	15844132	DEL	1008	0.84375	RLC_Gmr2_Gm12-40	1001	1001	0	99.301	Copia	I	I	LTR	Copia	Gmr2/SIRE	SOLO
nanopore_10608	Gm03	15850959	15853174	DEL	2216	0.234848	RLG_Gmr9_Gm3-142	2210	2210	0	100	Gypsy	I	I	LTR	Gypsy	Gmr9	SOLO
nanopore_10614	Gm03	15906746	15906746	INS	1133	0.140625	RLG_Gmr19_Gm11-24	1136	1143	0	96.238	Gypsy	I	I	LTR	Gypsy	Gmr19/diaspora	SOLO
nanopore_10615	Gm03	15908644	15908644	INS	5497	0.817204	RLG_Gmr4_Gm8-75	5520	5528	0	97.721	Gypsy	I	I	LTR	Gypsy	Gmr4	INTACT
nanopore_10638	Gm03	16060339	16061482	DEL	1144	0.75	RLC_Gmr2_Gm3-28	1144	1144	0	100	Copia	I	I	LTR	Copia	Gmr2/SIRE	SOLO
nanopore_10645	Gm03	16144464	16144464	INS	1081	0.826087	RLC_Gmr2_Gm1-55	1087	1092	0	93.956	Copia	I	I	LTR	Copia	Gmr2/SIRE	SOLO
nanopore_10646	Gm03	16148357	16148357	INS	3983	0.138298	RLC_Gmr18_Gm7-22	4090	4114	0	92.513	Copia	I	I	LTR	Copia	Gmr18	INTACT
nanopore_10648	Gm03	16202556	16208451	DEL	5896	0.12037	RLG_Gmr1_Gm11-50	6775	5589	0	96.314	Gypsy	I	I	LTR	Gypsy	Gmr1	INTACT
nanopore_10658	Gm03	16336095	16336095	INS	980	0.792135	RLC_Gmr2_Gm18-26	1001	1003	0	95.613	Copia	I	I	LTR	Copia	Gmr2/SIRE	SOLO
nanopore_10660	Gm03	16343383	16343383	INS	5361	0.797753	RLG_Gmr3_Gm17-45	5368	5372	0	98.79	Gypsy	I	I	LTR	Gypsy	Gmr3	INTACT
illumina_11879	Gm03	16367440	16371017	DEL	3578	0.819588	RLG_Gmr21_Gm3-30	3572	3570	0	99.748	Gypsy	I	I	LTR	Gypsy	Gmr21	SOLO
nanopore_10677	Gm03	16489005	16489005	INS	6071	0.0408163	RLC_Gmr22_Gm6-1	6225	6237	0	96.296	Copia	I	I	LTR	Copia	Gmr22	INTACT
illumina_11905	Gm03	16620671	16621628	DEL	958	0.806122	RLG_Gmr4_Gm3-95	952	952	0	100	Gypsy	I	I	LTR	Gypsy	Gmr4	SOLO
nanopore_10688	Gm03	16647661	16647661	INS	1156	0.658824	RLC_Gmr2_Gm18-74	1165	1166	0	95.369	Copia	I	I	LTR	Copia	Gmr2/SIRE	SOLO
nanopore_10729	Gm03	17173546	17173546	INS	8419	0.172043	RLG_Gmr4_Gm14-85	8473	8475	0	98.844	Gypsy	I	I	LTR	Gypsy	Gmr4	INTACT
nanopore_10732	Gm03	17202386	17212279	DEL	9894	0.410256	RLC_Gmr2_Gm3-27	9888	9908	0	99.405	Copia	I	I	LTR	Copia	Gmr2/SIRE	INTACT
nanopore_10769	Gm03	17660645	17660645	INS	6345	0.928571	RLC_Gmr39_Gm14-6	6383	6452	0	92.777	Copia	I	I	LTR	Copia	Gmr39	INTACT
illumina_12000	Gm03	17891908	17891908	INS	176	0.463918	RLC_Gmr71_Gm6-1	170	170	1.73e-83	99.412	Copia	I	I	LTR	Copia	Gmr71	SOLO
nanopore_10800	Gm03	17891909	17891909	INS	4719	0.463918	RLC_Gmr71_Scaffold349-1	4785	4790	0	98.163	Copia	I	I	LTR	Copia	Gmr71	INTACT
nanopore_10808	Gm03	18140039	18140039	INS	6620	0.957831	RLG_Gmr17_Gm16-14	6785	6285	0	93.015	Gypsy	I	I	LTR	Gypsy	Gmr17	INTACT
nanopore_10839	Gm03	18945958	18945958	INS	985	0.75	RLC_Gmr2_Gm12-38	1001	1002	0	94.81	Copia	I	I	LTR	Copia	Gmr2/SIRE	SOLO
nanopore_10855	Gm03	19196686	19196686	INS	9663	0.994737	RLC_Gmr2_Gm2-15	9739	9831	0	91.425	Copia	I	I	LTR	Copia	Gmr2/SIRE	INTACT
illumina_12125	Gm03	19242873	19244970	DEL	2098	0.994444	RLG_Gmr9_Gm1-80	2103	2117	0	96.552	Gypsy	I	I	LTR	Gypsy	Gmr9	SOLO
nanopore_10869	Gm03	19453196	19453196	INS	10345	0.888889	RLC_Gmr2_Gm6-18	9782	10041	0	82.452	Copia	I	I	LTR	Copia	Gmr2/SIRE	INTACT
illumina_12282	Gm03	21907728	21925338	DEL	17611	0.111702	RLG_Gmr9_Gm3-94	16909	14435	0	99.28	Gypsy	I	I	LTR	Gypsy	Gmr9	INTACT
illumina_12289	Gm03	22013476	22015370	DEL	1895	0.03	RLG_Gmr9_Gm3-91	1889	1888	0	99.894	Gypsy	I	I	LTR	Gypsy	Gmr9	SOLO
nanopore_11003	Gm03	22447730	22447730	INS	1083	0.456522	RLG_Gmr4_Gm8-14	989	992	0	93.145	Gypsy	I	I	LTR	Gypsy	Gmr4	SOLO
illumina_12455	Gm03	22754945	22775605	DEL	20661	0.03125	RLG_Gmr9_Gm3-83	20580	18403	0	99.207	Gypsy	I	I	LTR	Gypsy	Gmr9	INTACT
illumina_12489	Gm03	23891940	23893193	DEL	1254	0.185567	RLC_Gmr2_Gm3-34	1248	1245	0	100	Copia	I	I	LTR	Copia	Gmr2/SIRE	SOLO
illumina_12567	Gm03	25460112	25465843	DEL	5732	0.164948	RLC_Gmr6_Gm14-32	5727	5727	0	99.441	Copia	I	I	LTR	Copia	Gmr6	INTACT
illumina_12609	Gm03	26373801	26383533	DEL	9733	0.168421	RLC_Gmr2_Gm14-23	9760	9791	0	96.303	Copia	I	I	LTR	Copia	Gmr2/SIRE	INTACT
illumina_12610	Gm03	26392045	26397937	DEL	5893	0.16	RLG_Gmr4_Gm3-135	5534	5535	0	99.295	Gypsy	I	I	LTR	Gypsy	Gmr4	INTACT
illumina_12624	Gm03	26605157	26606264	DEL	1108	0.17	RLC_Gmr2_Gm3-22	1110	1109	0	98.738	Copia	I	I	LTR	Copia	Gmr2/SIRE	SOLO
illumina_12658	Gm03	27008051	27017294	DEL	9244	0.0872093	RLC_Gmr2_Gm3-53	9242	9246	0	99.438	Copia	I	I	LTR	Copia	Gmr2/SIRE	INTACT
illumina_12659	Gm03	27008636	27017091	DEL	8456	0.417582	RLC_Gmr2_Gm3-53	9242	8381	0	99.928	Copia	I	I	LTR	Copia	Gmr2/SIRE	INTACT
illumina_12673	Gm03	27195182	27197433	DEL	2252	0.161616	RLC_Gmr24_Gm3-51	2251	2251	0	100	Copia	I	I	LTR	Copia	Gmr24	SOLO
illumina_12683	Gm03	27249562	27250011	DEL	450	0.0319149	DTH_uuu_Gm16-24	436	411	3.4e-154	90.754	DNA	II	I	TIR	PIF-Harbinge	Ukn	MITE/tourist
illumina_12685	Gm03	27264977	27269744	DEL	4768	0.03	RLC_Gmr23_Gm3-3	4762	4760	0	99.979	Copia	I	I	LTR	Copia	Gmr23	INTACT
illumina_12688	Gm03	27272744	27273725	DEL	982	0.0309278	RLC_Gmr18_Gm3-35	981	977	0	100	Copia	I	I	LTR	Copia	Gmr18	SOLO
illumina_12691	Gm03	27287729	27307749	DEL	20021	0.0955056	RLG_Gmr9_Gm3-198	20022	20022	0	99.685	Gypsy	I	I	LTR	Gypsy	Gmr9	INTACT
illumina_12698	Gm03	27448520	27452171	DEL	3652	0.0306122	RLG_Gmr21_Gm3-41	3646	3646	0	100	Gypsy	I	I	LTR	Gypsy	Gmr21	SOLO
illumina_12707	Gm03	27544773	27545891	DEL	1119	0.03125	RLC_Gmr6_Gm15-60	1110	1115	0	97.668	Copia	I	I	LTR	Copia	Gmr6	SOLO
illumina_12786	Gm03	28892752	28901658	DEL	8907	0.133663	RLC_Gmr6_Gm4-18	9079	7969	0	98.068	Copia	I	I	LTR	Copia	Gmr6	INTACT
nanopore_11226	Gm03	29706585	29706585	INS	2241	0.362245	RLC_Gmr24_Gm15-3	2250	2251	0	97.379	Copia	I	I	LTR	Copia	Gmr24	SOLO
nanopore_11250	Gm03	29967597	29967597	INS	5303	0.61	RLG_Gmr183_Gm6-1	5337	5346	0	98.073	Gypsy	I	I	LTR	Gypsy	Gmr183	INTACT
illumina_12846	Gm03	29994942	29997518	DEL	2577	0.609375	RLC_Gmr28_Gm3-8	2571	2570	0	100	Copia	I	I	LTR	Copia	Gmr28	INTACT
illumina_12855	Gm03	30062719	30065878	DEL	3160	0.583333	RIL_Gml1_Gm5-4	3174	3174	0	98.236	NON-LTR	I	I	LINE	L1	Gml1	NA
illumina_12856	Gm03	30062736	30065878	DEL	3143	0.517442	RIL_Gml1_Gm5-4	3174	3174	0	98.236	NON-LTR	I	I	LINE	L1	Gml1	NA
illumina_12893	Gm03	30407129	30416881	DEL	9753	0.634021	RLC_Gmr2_Gm3-55	9747	9759	0	99.693	Copia	I	I	LTR	Copia	Gmr2/SIRE	INTACT
illumina_12895	Gm03	30418269	30419373	DEL	1105	0.466667	RLC_Gmr6_Gm3-76	1099	1099	0	99.909	Copia	I	I	LTR	Copia	Gmr6	SOLO
nanopore_11302	Gm03	30541967	30541967	INS	967	0.373626	RLG_Gmr4_Gm15-51	963	961	0	99.063	Gypsy	I	I	LTR	Gypsy	Gmr4	SOLO
nanopore_11303	Gm03	30556110	30557114	DEL	1005	0.0465116	RLC_Gmr2_Gm6-16	997	999	0	99.299	Copia	I	I	LTR	Copia	Gmr2/SIRE	SOLO
illumina_12910	Gm03	30623983	30628869	DEL	4887	0.591837	RLC_Gmr253_Gm3-1	4880	4878	0	100	Copia	I	I	LTR	Copia	Gmr253	INTACT
nanopore_11312	Gm03	30656157	30656157	INS	9507	0.323864	RLC_Gmr2_Gm10-55	9843	9878	0	92.66	Copia	I	I	LTR	Copia	Gmr2/SIRE	INTACT
nanopore_11313	Gm03	30723224	30723224	INS	9434	0.376289	RLC_Gmr2_Gm7-7	9684	9779	0	92.279	Copia	I	I	LTR	Copia	Gmr2/SIRE	INTACT
nanopore_11317	Gm03	30776294	30776294	INS	1422	0.576087	RLC_Gmr18_Gm1-20	1161	1162	0	95.611	Copia	I	I	LTR	Copia	Gmr18	SOLO
illumina_12934	Gm03	30847426	30850417	DEL	2992	0.62	RLC_Gmr24_Gm1-49	3050	3061	0	92.388	Copia	I	I	LTR	Copia	Gmr24	SOLO
nanopore_11428	Gm03	34335303	34335303	INS	4703	0.201149	RLC_Gmr71_Scaffold349-1	4785	4797	0	97.061	Copia	I	I	LTR	Copia	Gmr71	INTACT
nanopore_11441	Gm03	34665154	34665154	INS	2818	0.0319149	RLC_Gmr24_Gm11-13	2831	2873	0	92.064	Copia	I	I	LTR	Copia	Gmr24	SOLO
illumina_13190	Gm03	34770798	34771097	DEL	300	0.030303	RLC_Gmr28_Gm3-9	294	293	2.85e-153	100	Copia	I	I	LTR	Copia	Gmr28	SOLO
illumina_13233	Gm03	34991588	34992205	DEL	618	0.829897	RLC_Gmr540_Gm6-3	648	655	2.88e-146	82.443	Copia	I	I	LTR	Copia	Gmr540	LTR_SOLO
nanopore_11492	Gm03	35074619	35074619	INS	12662	0.703125	RLG_Gmr30_Gm14-10	13061	13156	0	90.787	Gypsy	I	I	LTR	Gypsy	Gmr30	INTACT
illumina_13260	Gm03	35131470	35133093	DEL	1624	0.623188	RLG_Gmr228_Gm3-4	1618	1618	0	100	Gypsy	I	I	LTR	Gypsy	Gmr228	SOLO
illumina_13264	Gm03	35152583	35153936	DEL	1354	0.706522	DTM_uuu_Gm3-81	1343	1343	0	99.926	DNA	II	I	TIR	Mutator	Ukn	NA
nanopore_11521	Gm03	35202225	35202225	INS	4862	0.533333	RLC_Gmr60_Gm18-1	5004	5030	0	93.618	Copia	I	I	LTR	Copia	Gmr60	INTACT
nanopore_11606	Gm03	35847247	35847247	INS	422	0.02	DTH_uuu_Gm2-46	410	348	1.24e-93	85.057	DNA	II	I	TIR	PIF-Harbinge	Ukn	MITE/tourist
illumina_13428	Gm03	36460508	36466040	DEL	5533	0.08	RLG_Gmr274_Gm3-1	5527	5527	0	100	Gypsy	I	I	LTR	Gypsy	Gmr274	INTACT
illumina_13431	Gm03	36499499	36502233	DEL	2735	0.0757576	RIL_Gml1_Gm17-6	3174	2710	0	99.631	NON-LTR	I	I	LINE	L1	Gml1	NA
nanopore_11714	Gm03	36885003	36885003	INS	6320	0.359375	RLC_Gmr7_Gm13-2	6361	6373	0	97.568	Copia	I	I	LTR	Copia	Gmr7	INTACT
nanopore_11741	Gm03	37262046	37262046	INS	3778	0.244898	RLC_Gmr540_Gm11-2	3807	3860	0	91.839	Copia	I	I	LTR	Copia	Gmr540	LTR_INTACT
nanopore_11745	Gm03	37324995	37324995	INS	413	0.447368	DTH_uuu_Gm1-52	410	409	1.5e-127	87.531	DNA	II	I	TIR	PIF-Harbinge	Ukn	MITE/tourist
nanopore_11797	Gm03	38100222	38100222	INS	2584	0.521505	DTA_uuu_Gm7-5	2625	2617	0	96.561	DNA	II	I	TIR	hAT	Ukn	NA
nanopore_11812	Gm03	38521027	38521027	INS	5273	0.0306122	RLC_Gmr41_Gm6-9	5397	5412	0	94.956	Copia	I	I	LTR	Copia	Gmr41	INTACT
nanopore_11880	Gm03	39266490	39266490	INS	2230	0.07	RLC_Gmr24_Gm15-3	2250	2251	0	95.824	Copia	I	I	LTR	Copia	Gmr24	SOLO
illumina_13725	Gm03	39269974	39270291	DEL	318	0.576087	RLC_Gmr28_Gm15-1	330	330	1.5e-111	89.394	Copia	I	I	LTR	Copia	Gmr28	SOLO
nanopore_11884	Gm03	39271495	39271495	INS	2343	0.0707071	RLG_Gmr51_Gm17-3	2364	2370	0	97.004	Gypsy	I	I	LTR	Gypsy	Gmr51	SOLO
nanopore_11891	Gm03	39358906	39358906	INS	2198	0.0430108	RLC_Gmr24_Gm3-10	2256	2135	0	98.173	Copia	I	I	LTR	Copia	Gmr24	SOLO
illumina_13748	Gm03	39438676	39441090	DEL	2415	0.14433	RLG_Gmr51_Gm3-3	2409	2409	0	100	Gypsy	I	I	LTR	Gypsy	Gmr51	SOLO
illumina_13756	Gm03	39629339	39631925	DEL	2587	0.141414	RLG_Gmr67_Gm3-4	2581	2580	0	100	Gypsy	I	I	LTR	Gypsy	Gmr67	SOLO
nanopore_11912	Gm03	39710852	39710852	INS	4497	0.132653	RLC_Gmr15_Gm7-6	4648	4397	0	94.837	Copia	I	I	LTR	Copia	Gmr15	INTACT
illumina_13780	Gm03	39790697	39794477	DEL	3781	0.242268	RLC_Gmr540_Gm3-5	3775	3775	0	100	Copia	I	I	LTR	Copia	Gmr540	LTR_INTACT
illumina_13797	Gm03	39961855	39962329	DEL	475	0.04	DTM_uuu_Gm3-95	465	465	0	100	DNA	II	I	TIR	Mutator	Ukn	NA
illumina_13799	Gm03	40000293	40003444	DEL	3152	0.07	RIL_Gml1_Gm3-5	3137	3134	0	100	NON-LTR	I	I	LINE	L1	Gml1	NA
illumina_13800	Gm03	40000311	40003444	DEL	3134	0.050505	RIL_Gml1_Gm3-5	3137	3134	0	100	NON-LTR	I	I	LINE	L1	Gml1	NA
nanopore_11947	Gm03	40044986	40044986	INS	6026	0.652632	DTH_uuu_Gm15-86	6093	6099	0	98.164	DNA	II	I	TIR	PIF-Harbinge	Ukn	NA
illumina_13817	Gm03	40169647	40173502	DEL	3856	0.845361	RLC_Gmr540_Gm3-6	3850	3849	0	100	Copia	I	I	LTR	Copia	Gmr540	LTR_INTACT
illumina_13832	Gm03	40282981	40283472	DEL	492	0.545	RLC_Gmr540_Gm3-7	486	486	0	100	Copia	I	I	LTR	Copia	Gmr540	LTR_SOLO
illumina_13862	Gm03	40615642	40622134	DEL	6493	0.14	RLG_Gmr4_Gm3-167	6487	6486	0	100	Gypsy	I	I	LTR	Gypsy	Gmr4	INTACT
nanopore_12034	Gm03	40736191	40736191	INS	5336	0.0520833	RLC_Gmr41_Gm4-10	5401	5412	0	97.432	Copia	I	I	LTR	Copia	Gmr41	INTACT
illumina_13874	Gm03	40818871	40823782	DEL	4912	0.050505	RLC_Gmr84_Gm3-1	4887	4906	0	99.613	Copia	I	I	LTR	Copia	Gmr84	INTACT
illumina_13885	Gm03	40890993	40891578	DEL	586	0.040404	RLG_Gmr17_Gm2-12	534	497	0	94.567	Gypsy	I	I	LTR	Gypsy	Gmr17	SOLO
nanopore_12064	Gm03	40917083	40917083	INS	7638	0.0319149	RLC_Gmr24_Gm18-16	7696	7723	0	97.216	Copia	I	I	LTR	Copia	Gmr24	INTACT
illumina_13894	Gm03	40966467	40966964	DEL	498	0.1	DTT_uuu_Gm3-82	495	495	0	100	DNA	II	I	TIR	Tc1-Mariner	Ukn	MITE/stowaway
illumina_13903	Gm03	41079918	41091783	DEL	11866	0.0515464	RLG_Gmr11_Gm3-8	11860	11860	0	100	Gypsy	I	I	LTR	Gypsy	Gmr11/calypso	INTACT
nanopore_12088	Gm03	41141134	41141134	INS	3579	0.050505	RLC_Gmr41_Gm2-7	3621	3624	0	95.778	Copia	I	I	LTR	Copia	Gmr41	INTACT
illumina_13922	Gm03	41372507	41372726	DEL	220	0.0808081	RLG_Gmr191_Gm14-1	182	190	3.87e-56	88.421	Gypsy	I	I	LTR	Gypsy	Gmr191	SOLO
illumina_13964	Gm03	42102657	42103938	DEL	1282	0.0510204	DTM_uuu_Gm17-58	1275	1265	0	94.625	DNA	II	I	TIR	Mutator	Ukn	NA
illumina_14063	Gm03	43697834	43698951	DEL	1118	0.59375	DTM_uuu_Gm1-72	1253	1116	0	98.925	DNA	II	I	TIR	Mutator	Ukn	NA
illumina_14070	Gm03	43807675	43809946	DEL	2272	0.0526316	RLC_Gmr24_Gm3-79	2266	2266	0	100	Copia	I	I	LTR	Copia	Gmr24	SOLO
illumina_14094	Gm03	44138604	44143547	DEL	4944	0.219388	RLC_Gmr41_Gm3-14	4938	4938	0	99.878	Copia	I	I	LTR	Copia	Gmr41	INTACT
nanopore_12247	Gm03	44385020	44385020	INS	435	0.238889	DTH_uuu_Gm18-18	448	446	0	94.843	DNA	II	I	TIR	PIF-Harbinge	Ukn	MITE/tourist
nanopore_12301	Gm03	45105687	45105687	INS	6475	0.726316	RLC_Gmr39_Gm13-3	6581	6607	0	96.186	Copia	I	I	LTR	Copia	Gmr39	INTACT
illumina_14194	Gm03	45304996	45312672	DEL	7677	0.663265	RLC_Gmr24_Gm3-80	7671	7671	0	99.987	Copia	I	I	LTR	Copia	Gmr24	INTACT
nanopore_12328	Gm03	45426181	45426181	INS	951	0.625	RLG_Gmr4_Gm11-81	962	960	0	98.125	Gypsy	I	I	LTR	Gypsy	Gmr4	SOLO
illumina_14263	Gm03	45853739	45856412	DEL	2674	0.217172	RIL_Gml1_Gm17-4	3191	2673	0	98.915	NON-LTR	I	I	LINE	L1	Gml1	NA
illumina_14293	Gm03	46125874	46137733	DEL	11860	0.223958	RLG_Gmr11_Gm3-9	11844	11844	0	100	Gypsy	I	I	LTR	Gypsy	Gmr11/calypso	INTACT
nanopore_12411	Gm03	46352384	46352384	INS	12604	0.147959	RLG_Gmr30_Gm1-3	12977	11555	0	93.544	Gypsy	I	I	LTR	Gypsy	Gmr30	INTACT
nanopore_12466	Gm04	210089	210089	INS	5224	0.409574	RLG_Gmr213_Gm3-1	5254	5256	0	98.725	Gypsy	I	I	LTR	Gypsy	Gmr213	INTACT
illumina_14365	Gm04	354396	355619	DEL	1224	0.43299	RLG_Gmr43_Gm4-2	1218	1218	0	100	Gypsy	I	I	LTR	Gypsy	Gmr43	SOLO
nanopore_12476	Gm04	461117	461117	INS	3763	0.09	RLC_Gmr540_Gm11-2	3807	3807	0	97.478	Copia	I	I	LTR	Copia	Gmr540	LTR_INTACT
illumina_14381	Gm04	489225	491793	DEL	2569	0.173684	RLC_Gmr28_Gm4-1	2563	2563	0	100	Copia	I	I	LTR	Copia	Gmr28	INTACT
nanopore_12480	Gm04	525066	525066	INS	4797	0.414894	RLG_Gmr276_Gm1-1	5137	4170	0	80.767	Gypsy	I	I	LTR	Gypsy	Gmr276	INTACT
illumina_14386	Gm04	552075	552924	DEL	850	0.351648	RLG_Gmr30_Gm4-1	844	844	0	100	Gypsy	I	I	LTR	Gypsy	Gmr30	SOLO
nanopore_12520	Gm04	1262536	1262536	INS	5355	0.12	RLC_Gmr41_Gm15-5	5399	5405	0	98.076	Copia	I	I	LTR	Copia	Gmr41	INTACT
illumina_14437	Gm04	1299338	1300852	DEL	1515	0.121212	DTM_uuu_Gm4-3	1504	1504	0	100	DNA	II	I	TIR	Mutator	Ukn	NA
illumina_14441	Gm04	1405440	1410344	DEL	4905	0.111111	RLC_Gmr253_Gm3-1	4880	4298	0	91.205	Copia	I	I	LTR	Copia	Gmr253	INTACT
nanopore_12561	Gm04	1889604	1889604	INS	3576	0.102041	RLC_Gmr42_Gm3-4	3632	3641	0	95.798	Copia	I	I	LTR	Copia	Gmr42	INTACT
illumina_14530	Gm04	2238165	2238634	DEL	470	0.223958	DTM_uuu_Gm4-4	460	460	0	100	DNA	II	I	TIR	Mutator	Ukn	NA
nanopore_12617	Gm04	2257090	2257090	INS	481	0.0909091	DTT_uuu_Gm12-37	483	483	0	97.516	DNA	II	I	TIR	Tc1-Mariner	Ukn	MITE/stowaway
illumina_14560	Gm04	2469897	2473082	DEL	3186	0.83871	RIL_Gml1_Gm4-1	3173	3172	0	99.59	NON-LTR	I	I	LINE	L1	Gml1	NA
illumina_14561	Gm04	2469913	2473082	DEL	3170	0.8125	RIL_Gml1_Gm4-1	3173	3172	0	99.59	NON-LTR	I	I	LINE	L1	Gml1	NA
nanopore_12652	Gm04	2638850	2638850	INS	666	0.691489	DTM_uuu_Gm11-79	683	699	6.64e-153	82.117	DNA	II	I	TIR	Mutator	Ukn	NA
illumina_14619	Gm04	3115110	3117374	DEL	2265	0.365979	RLC_Gmr24_Gm4-1	2259	2257	0	100	Copia	I	I	LTR	Copia	Gmr24	SOLO
illumina_14628	Gm04	3185884	3186798	DEL	915	0.314433	RLG_Gmr3_Gm4-1	909	909	0	100	Gypsy	I	I	LTR	Gypsy	Gmr3	SOLO
nanopore_12709	Gm04	3325569	3325569	INS	6873	0.03	RLC_Gmr39_Gm14-7	6583	6600	0	95.97	Copia	I	I	LTR	Copia	Gmr39	INTACT
nanopore_12719	Gm04	3448246	3448246	INS	5958	0.142857	RLG_Gmr30_Gm15-4	6183	4967	0	95.49	Gypsy	I	I	LTR	Gypsy	Gmr30	INTACT
illumina_14709	Gm04	4292216	4293632	DEL	1417	0.201031	RLG_Gmr43_Gm4-3	1411	1411	0	100	Gypsy	I	I	LTR	Gypsy	Gmr43	SOLO
illumina_14716	Gm04	4323274	4328867	DEL	5594	0.19	RLG_Gmr102_Gm4-1	5583	5591	0	99.481	Gypsy	I	I	LTR	Gypsy	Gmr102	INTACT
illumina_14751	Gm04	4616780	4618268	DEL	1489	0.10101	DTM_uuu_Gm18-11	1465	1509	0	92.048	DNA	II	I	TIR	Mutator	Ukn	NA
illumina_14770	Gm04	4870150	4878631	DEL	8482	0.0918367	RLG_Gmr4_Gm4-1	8475	8474	0	99.976	Gypsy	I	I	LTR	Gypsy	Gmr4	INTACT
nanopore_12822	Gm04	5728915	5728915	INS	3164	0.260204	RIL_Gml1_Gm18-3	3180	3179	0	97.767	NON-LTR	I	I	LINE	L1	Gml1	NA
nanopore_12888	Gm04	6683520	6683520	INS	449	0.211957	DTH_uuu_Gm14-50	432	419	3.27e-179	94.033	DNA	II	I	TIR	PIF-Harbinge	Ukn	MITE/tourist
nanopore_12894	Gm04	6748103	6748103	INS	5941	0.195	RLC_Gmr540_Gm13-2	5978	5996	0	98.316	Copia	I	I	LTR	Copia	Gmr540	LTR_INTACT
illumina_14934	Gm04	6988295	6993414	DEL	5120	0.956989	DTM_uuu_Gm4-22	5111	5111	0	100	DNA	II	I	TIR	Mutator	Ukn	NA
nanopore_12922	Gm04	7050429	7050429	INS	1671	0.0773196	RLG_Gmr493_Gm18-5	1677	1693	0	93.503	Gypsy	I	I	LTR	Gypsy	Gmr493	SOLO
illumina_14958	Gm04	7152846	7157744	DEL	4899	0.989796	RLC_Gmr252_Gm9-1	4793	4065	0	88.659	Copia	I	I	LTR	Copia	Gmr252	INTACT
illumina_15020	Gm04	7956446	7969555	DEL	13110	0.686869	RLG_Gmr30_Gm4-2	13099	13099	0	99.954	Gypsy	I	I	LTR	Gypsy	Gmr30	INTACT
illumina_15038	Gm04	8132034	8136738	DEL	4705	0.039604	RLC_Gmr528_Gm4-1	4704	4704	0	100	Copia	I	I	LTR	Copia	Gmr528	INTACT
illumina_15066	Gm04	8332555	8333773	DEL	1219	0.734694	RLC_Gmr2_Gm4-2	1213	1212	0	100	Copia	I	I	LTR	Copia	Gmr2/SIRE	SOLO
nanopore_13051	Gm04	8352042	8352042	INS	6052	0.451613	RLG_Gmr4_Gm8-82	5524	5517	0	98.369	Gypsy	I	I	LTR	Gypsy	Gmr4	INTACT
nanopore_13080	Gm04	8556687	8556687	INS	4835	0.180412	RLC_Gmr253_Gm3-1	4880	4167	0	89.105	Copia	I	I	LTR	Copia	Gmr253	INTACT
nanopore_13087	Gm04	8595979	8595979	INS	4701	0.282609	RLC_Gmr252_Gm9-1	4793	4048	0	84.486	Copia	I	I	LTR	Copia	Gmr252	INTACT
illumina_15099	Gm04	8623086	8630770	DEL	7685	0.409091	RLC_Gmr24_Gm3-80	7671	7703	0	96.755	Copia	I	I	LTR	Copia	Gmr24	INTACT
nanopore_13103	Gm04	8703118	8703118	INS	966	0.203125	RLG_Gmr4_Gm19-76	963	962	0	99.064	Gypsy	I	I	LTR	Gypsy	Gmr4	SOLO
nanopore_13110	Gm04	8742526	8742526	INS	955	0.0315789	RLC_Gmr18_Gm11-15	966	966	0	95.031	Copia	I	I	LTR	Copia	Gmr18	SOLO
nanopore_13138	Gm04	8921032	8921032	INS	2404	0.5	RIL_Gml1_Gm2-9	3039	2454	0	94.458	NON-LTR	I	I	LINE	L1	Gml1	NA
illumina_15153	Gm04	9066388	9071540	DEL	5153	0.765306	RLG_Gmr212_Gm4-1	5147	5147	0	100	Gypsy	I	I	LTR	Gypsy	Gmr212	INTACT
nanopore_13179	Gm04	9078587	9078587	INS	653	0.201031	DTM_uuu_Gm11-79	683	568	4.08e-120	81.866	DNA	II	I	TIR	Mutator	Ukn	NA
nanopore_13190	Gm04	9157594	9157594	INS	4850	0.204301	RLC_Gmr84_Gm14-1	4930	4948	0	95.513	Copia	I	I	LTR	Copia	Gmr84	INTACT
nanopore_13204	Gm04	9214207	9214207	INS	3112	0.267606	RIL_Gml1_Gm9-3	3172	3177	0	95.719	NON-LTR	I	I	LINE	L1	Gml1	NA
nanopore_13220	Gm04	9301871	9301871	INS	2545	0.201031	RLC_Gmr28_Gm20-3	2567	2573	0	95.453	Copia	I	I	LTR	Copia	Gmr28	INTACT
illumina_15172	Gm04	9333810	9334902	DEL	1093	0.411458	RLC_Gmr6_Gm4-5	1093	1093	0	100	Copia	I	I	LTR	Copia	Gmr6	SOLO
nanopore_13273	Gm04	9600615	9600615	INS	1083	0.468085	RLC_Gmr6_Gm4-97	1092	1097	0	94.895	Copia	I	I	LTR	Copia	Gmr6	SOLO
illumina_15245	Gm04	9801266	9807562	DEL	6297	0.323232	RLC_Gmr7_Gm4-2	6295	6295	0	100	Copia	I	I	LTR	Copia	Gmr7	INTACT
nanopore_13312	Gm04	9850219	9850219	INS	9629	0.259036	DTM_uuu_Gm7-114	10470	8483	0	88.671	DNA	II	I	TIR	Mutator	Ukn	NA
illumina_15256	Gm04	9851003	9851352	DEL	350	0.352632	DTM_uuu_Gm15-10	354	349	3.5e-123	89.685	DNA	II	I	TIR	Mutator	Ukn	NA
nanopore_13328	Gm04	9951172	9951172	INS	1853	0.293814	RLG_Gmr9_Scaffold43-1	1873	1879	0	95.263	Gypsy	I	I	LTR	Gypsy	Gmr9	SOLO
nanopore_13417	Gm04	10533592	10533592	INS	3448	0.280612	RLC_Gmr41_Gm6-6	3530	3540	0	93.814	Copia	I	I	LTR	Copia	Gmr41	INTACT
nanopore_13459	Gm04	10790096	10790096	INS	9103	0.272727	RLC_Gmr6_Gm2-64	9235	9255	0	96.499	Copia	I	I	LTR	Copia	Gmr6	INTACT
illumina_15438	Gm04	10939779	10945188	DEL	5410	0.158824	RLC_Gmr41_Gm18-9	5401	5403	0	99.278	Copia	I	I	LTR	Copia	Gmr41	INTACT
nanopore_13522	Gm04	11320247	11320247	INS	7680	0.295918	RLC_Gmr24_Gm16-31	7719	7754	0	95.899	Copia	I	I	LTR	Copia	Gmr24	INTACT
nanopore_13534	Gm04	11409167	11409167	INS	8412	0.383333	RLG_Gmr4_Gm8-57	8478	8492	0	98.351	Gypsy	I	I	LTR	Gypsy	Gmr4	INTACT
nanopore_13540	Gm04	11436656	11436656	INS	3793	0.31383	RLC_Gmr540_Gm13-3	3819	3821	0	94.766	Copia	I	I	LTR	Copia	Gmr540	LTR_INTACT
illumina_15515	Gm04	11480530	11498194	DEL	17665	0.620253	RLG_Gmr9_Gm4-4	17659	17659	0	100	Gypsy	I	I	LTR	Gypsy	Gmr9	INTACT
nanopore_13565	Gm04	11606382	11606382	INS	6153	0.363636	RLC_Gmr22_Gm6-1	6225	6232	0	97.577	Copia	I	I	LTR	Copia	Gmr22	INTACT
nanopore_13566	Gm04	11610515	11610515	INS	9342	0.252809	RLC_Gmr2_Gm16-32	9684	8207	0	92.202	Copia	I	I	LTR	Copia	Gmr2/SIRE	INTACT
illumina_15526	Gm04	11698296	11699479	DEL	1184	0.04	RLG_Gmr4_Gm4-8	977	971	0	100	Gypsy	I	I	LTR	Gypsy	Gmr4	SOLO
illumina_15528	Gm04	11725200	11735050	DEL	9851	0.77551	RLC_Gmr2_Gm9-47	9852	9888	0	96.592	Copia	I	I	LTR	Copia	Gmr2/SIRE	INTACT
illumina_15538	Gm04	11806956	11813016	DEL	6061	0.78	RLG_Gmr4_Gm4-9	5995	5318	0	98.778	Gypsy	I	I	LTR	Gypsy	Gmr4	INTACT
nanopore_13585	Gm04	11889897	11889897	INS	8345	0.308081	RLG_Gmr4_Gm10-17	8473	8497	0	97.293	Gypsy	I	I	LTR	Gypsy	Gmr4	INTACT
illumina_15576	Gm04	12066312	12071711	DEL	5400	0.773196	RLC_Gmr41_Gm4-8	5397	5399	0	99.907	Copia	I	I	LTR	Copia	Gmr41	INTACT
illumina_15577	Gm04	12074225	12079981	DEL	5757	0.173267	RLC_Gmr39_Gm4-2	6208	5757	0	100	Copia	I	I	LTR	Copia	Gmr39	INTACT
nanopore_13606	Gm04	12103169	12103169	INS	8981	0.373684	RLC_Gmr2_Gm10-24	9168	9240	0	92.522	Copia	I	I	LTR	Copia	Gmr2/SIRE	INTACT
nanopore_13610	Gm04	12143385	12143385	INS	971	0.276042	RLC_Gmr2_Gm19-6	1000	1002	0	94.012	Copia	I	I	LTR	Copia	Gmr2/SIRE	SOLO
nanopore_13612	Gm04	12164842	12164842	INS	9215	0.306122	RLC_Gmr2_Gm15-3	9464	9528	0	92.706	Copia	I	I	LTR	Copia	Gmr2/SIRE	INTACT
nanopore_13615	Gm04	12184444	12184444	INS	2899	0.287234	RLC_Gmr24_Gm11-46	2904	2917	0	96.778	Copia	I	I	LTR	Copia	Gmr24	SOLO
nanopore_13627	Gm04	12310889	12310889	INS	9494	0.309783	RLC_Gmr2_Gm10-52	9736	9779	0	92.903	Copia	I	I	LTR	Copia	Gmr2/SIRE	INTACT
nanopore_13633	Gm04	12360850	12360850	INS	12881	0.405263	RLG_Gmr30_Gm6-1	13190	13281	0	90.867	Gypsy	I	I	LTR	Gypsy	Gmr30	INTACT
nanopore_13639	Gm04	12419354	12419354	INS	12169	0.373737	RLG_Gmr21_Gm10-2	12407	12450	0	93.655	Gypsy	I	I	LTR	Gypsy	Gmr21	INTACT
illumina_15602	Gm04	12447075	12452577	DEL	5503	0.376289	RLG_Gmr4_Gm4-10	5497	5499	0	99.927	Gypsy	I	I	LTR	Gypsy	Gmr4	INTACT
illumina_15621	Gm04	12533602	12534253	DEL	652	0.0725806	RLC_Gmr540_Gm15-1	646	648	0	96.296	Copia	I	I	LTR	Copia	Gmr540	LTR_SOLO
nanopore_13654	Gm04	12689498	12689498	INS	9123	0.28125	RLC_Gmr6_Gm1-119	9227	9246	0	97.026	Copia	I	I	LTR	Copia	Gmr6	INTACT
illumina_15641	Gm04	12745317	12745754	DEL	438	0.0346535	RLC_Gmr41_Gm16-6	432	432	0	99.074	Copia	I	I	LTR	Copia	Gmr41	SOLO
illumina_15647	Gm04	12810206	12827577	DEL	17372	0.342105	RLG_Gmr9_Gm4-6	17365	17365	0	99.96	Gypsy	I	I	LTR	Gypsy	Gmr9	INTACT
illumina_15649	Gm04	12827683	12829281	DEL	1599	0.028169	RLC_Gmr5_Gm19-89	1650	1524	0	96.391	Copia	I	I	LTR	Copia	Gmr5	SOLO
nanopore_13669	Gm04	13120338	13124521	DEL	4184	0.321429	RLG_Gmr21_Gm5-15	3914	3931	0	96.362	Gypsy	I	I	LTR	Gypsy	Gmr21	SOLO
nanopore_13681	Gm04	13242611	13242611	INS	21088	0.320652	RLG_Gmr9_Gm20-118	20651	17838	0	94.686	Gypsy	I	I	LTR	Gypsy	Gmr9	INTACT
nanopore_13683	Gm04	13303308	13303308	INS	9486	0.289474	RLC_Gmr2_Gm2-15	9739	9852	0	91.565	Copia	I	I	LTR	Copia	Gmr2/SIRE	INTACT
nanopore_13690	Gm04	13360426	13370148	DEL	9723	0.578125	RLC_Gmr2_Gm8-15	9831	8439	0	98.72	Copia	I	I	LTR	Copia	Gmr2/SIRE	INTACT
nanopore_13691	Gm04	13391702	13391702	INS	12531	0.0785714	RLC_Gmr2_Gm14-23	9760	10038	0	82.188	Copia	I	I	LTR	Copia	Gmr2/SIRE	INTACT
illumina_15759	Gm04	13394339	13395536	DEL	1198	0.690476	RLC_Gmr2_Gm4-6	1192	1192	0	100	Copia	I	I	LTR	Copia	Gmr2/SIRE	SOLO
nanopore_13696	Gm04	13397239	13397239	INS	9636	0.241758	RLC_Gmr2_Gm20-22	9779	10089	0	84.27	Copia	I	I	LTR	Copia	Gmr2/SIRE	INTACT
illumina_15776	Gm04	13675532	13696571	DEL	21040	0.731959	RLG_Gmr9_Gm4-10	20076	19598	0	99.944	Gypsy	I	I	LTR	Gypsy	Gmr9	INTACT
nanopore_13722	Gm04	13843903	13843903	INS	9480	0.354839	RLC_Gmr2_Gm2-11	9757	8181	0	95.037	Copia	I	I	LTR	Copia	Gmr2/SIRE	INTACT
nanopore_13726	Gm04	13900426	13900426	INS	9657	0.347826	RLC_Gmr2_Gm1-42	9964	10028	0	91.175	Copia	I	I	LTR	Copia	Gmr2/SIRE	INTACT
nanopore_13729	Gm04	13935946	13935946	INS	5358	0.317204	RLG_Gmr3_Gm4-67	5373	5394	0	96.144	Gypsy	I	I	LTR	Gypsy	Gmr3	INTACT
nanopore_13731	Gm04	13977558	13977558	INS	9451	0.35567	RLC_Gmr2_Gm2-11	9757	9821	0	93.962	Copia	I	I	LTR	Copia	Gmr2/SIRE	INTACT
nanopore_13732	Gm04	13983648	13983648	INS	9552	0.345745	RLC_Gmr2_Gm11-36	9763	9800	0	94.031	Copia	I	I	LTR	Copia	Gmr2/SIRE	INTACT
nanopore_13746	Gm04	14146330	14146330	INS	1117	0.102941	RLC_Gmr2_Gm4-40	1133	1123	0	94.212	Copia	I	I	LTR	Copia	Gmr2/SIRE	SOLO
illumina_15812	Gm04	14157014	14166789	DEL	9776	0.343434	RLC_Gmr2_Gm4-9	9770	9770	0	99.939	Copia	I	I	LTR	Copia	Gmr2/SIRE	INTACT
illumina_15817	Gm04	14267075	14276893	DEL	9819	0.351485	RLC_Gmr2_Gm4-11	9813	9813	0	100	Copia	I	I	LTR	Copia	Gmr2/SIRE	INTACT
nanopore_13754	Gm04	14283516	14283516	INS	9127	0.388298	RLC_Gmr6_Gm11-12	9242	9256	0	97.061	Copia	I	I	LTR	Copia	Gmr6	INTACT
illumina_15833	Gm04	14432147	14437702	DEL	5556	0.0625	RLG_Gmr4_Gm4-18	5550	5549	0	100	Gypsy	I	I	LTR	Gypsy	Gmr4	INTACT
nanopore_13764	Gm04	14564183	14564183	INS	3876	0.452128	RLG_Gmr21_Gm9-49	3910	3867	0	92.164	Gypsy	I	I	LTR	Gypsy	Gmr21	SOLO
illumina_15844	Gm04	14622528	14629009	DEL	6482	0.447368	RLG_Gmr4_Gm4-21	6476	6476	0	100	Gypsy	I	I	LTR	Gypsy	Gmr4	INTACT
illumina_15864	Gm04	14838216	14847961	DEL	9746	0.468085	RLC_Gmr2_Gm4-13	9740	9738	0	99.6	Copia	I	I	LTR	Copia	Gmr2/SIRE	INTACT
illumina_15898	Gm04	15191787	15201110	DEL	9324	0.777778	RLC_Gmr2_Gm15-44	9277	9332	0	98.403	Copia	I	I	LTR	Copia	Gmr2/SIRE	INTACT
nanopore_13818	Gm04	15398471	15398471	INS	3292	0.410526	RLG_Gmr17_Gm18-36	3348	2930	0	89.078	Gypsy	I	I	LTR	Gypsy	Gmr17	INTACT
illumina_15924	Gm04	15407050	15407654	DEL	605	0.428571	RLG_Gmr191_Gm17-1	595	597	0	93.802	Gypsy	I	I	LTR	Gypsy	Gmr191	SOLO
illumina_15927	Gm04	15432210	15433163	DEL	954	0.40099	RLG_Gmr4_Gm4-29	948	948	0	100	Gypsy	I	I	LTR	Gypsy	Gmr4	SOLO
nanopore_13831	Gm04	15439274	15439274	INS	2899	0.305556	RLG_Gmr17_Gm13-31	2920	2806	0	90.77	Gypsy	I	I	LTR	Gypsy	Gmr17	INTACT
nanopore_13841	Gm04	15483509	15483509	INS	14758	0.784211	RLG_Gmr21_Gm14-56	12521	12625	0	88.935	Gypsy	I	I	LTR	Gypsy	Gmr21	INTACT
illumina_15939	Gm04	15497130	15508415	DEL	11286	0.386598	DTM_uuu_Gm4-45	11230	11275	0	99.601	DNA	II	I	TIR	Mutator	Ukn	NA
illumina_15941	Gm04	15513366	15516411	DEL	3046	0.0824742	RLC_Gmr24_Gm4-23	3046	3045	0	100	Copia	I	I	LTR	Copia	Gmr24	SOLO
illumina_15948	Gm04	15557702	15565382	DEL	7681	0.377551	DTM_uuu_Gm4-46	7650	7687	0	98.738	DNA	II	I	TIR	Mutator	Ukn	NA
illumina_15952	Gm04	15584194	15589701	DEL	5508	0.774194	RLG_Gmr4_Gm19-148	5511	5513	0	98.386	Gypsy	I	I	LTR	Gypsy	Gmr4	INTACT
nanopore_13915	Gm04	16445615	16455486	DEL	9872	0.246575	RLC_Gmr2_Gm4-15	9771	8961	0	99.766	Copia	I	I	LTR	Copia	Gmr2/SIRE	INTACT
illumina_16008	Gm04	16549615	16556379	DEL	6765	0.459596	RLC_Gmr2_Gm4-16	6759	6758	0	100	Copia	I	I	LTR	Copia	Gmr2/SIRE	INTACT
illumina_16023	Gm04	16824774	16834506	DEL	9733	0.47	RLC_Gmr2_Gm4-19	9727	9727	0	99.938	Copia	I	I	LTR	Copia	Gmr2/SIRE	INTACT
illumina_16040	Gm04	17042897	17046540	DEL	3644	0.255102	RLC_Gmr57_Gm4-1	3938	3644	0	100	Copia	I	I	LTR	Copia	Gmr57	INTACT
illumina_16057	Gm04	17339640	17345046	DEL	5407	0.465	RLC_Gmr41_Gm4-10	5401	5401	0	99.389	Copia	I	I	LTR	Copia	Gmr41	INTACT
nanopore_13958	Gm04	17353949	17353949	INS	1234	0.369792	DTM_uuu_Gm6-19	1299	1305	0	91.034	DNA	II	I	TIR	Mutator	Ukn	NA
nanopore_13990	Gm04	17656905	17656905	INS	3831	0.348837	RLG_Gmr21_Scaffold23-6	3904	3928	0	92.668	Gypsy	I	I	LTR	Gypsy	Gmr21	SOLO
illumina_16089	Gm04	17676888	17677857	DEL	970	0.0526316	RLG_Gmr4_Gm4-43	964	964	0	100	Gypsy	I	I	LTR	Gypsy	Gmr4	SOLO
illumina_16105	Gm04	17744301	17747152	DEL	2852	0.430851	RLC_Gmr24_Gm4-31	2846	2846	0	100	Copia	I	I	LTR	Copia	Gmr24	SOLO
nanopore_14011	Gm04	17858100	17858100	INS	5499	0.26	RLG_Gmr4_Gm14-16	5521	5525	0	98.281	Gypsy	I	I	LTR	Gypsy	Gmr4	INTACT
nanopore_14014	Gm04	17899189	17899189	INS	9555	0.213542	RLC_Gmr2_Gm17-50	9738	9804	0	91.86	Copia	I	I	LTR	Copia	Gmr2/SIRE	INTACT
nanopore_14030	Gm04	18011951	18011951	INS	1019	0.238889	RLC_Gmr18_Gm16-2	1033	1033	0	96.031	Copia	I	I	LTR	Copia	Gmr18	SOLO
nanopore_14031	Gm04	18048310	18048310	INS	3149	0.22043	RIL_Gml1_Gm12-8	3180	3180	0	97.61	NON-LTR	I	I	LINE	L1	Gml1	NA
illumina_16143	Gm04	18339006	18348571	DEL	9566	0.40625	RLC_Gmr2_Gm4-20	9560	9560	0	100	Copia	I	I	LTR	Copia	Gmr2/SIRE	INTACT
nanopore_14042	Gm04	18367054	18367054	INS	9458	0.290323	RLC_Gmr2_Gm5-17	9677	9799	0	90.091	Copia	I	I	LTR	Copia	Gmr2/SIRE	INTACT
illumina_16157	Gm04	18527517	18542711	DEL	15195	0.321429	RLG_Gmr9_Gm4-40	15189	15189	0	100	Gypsy	I	I	LTR	Gypsy	Gmr9	INTACT
nanopore_14063	Gm04	18586453	18586453	INS	9066	0.164948	RLC_Gmr2_Gm10-4	9284	9317	0	95.32	Copia	I	I	LTR	Copia	Gmr2/SIRE	INTACT
nanopore_14077	Gm04	18680777	18680777	INS	8414	0.321053	RLG_Gmr4_Gm10-17	8473	8479	0	98.656	Gypsy	I	I	LTR	Gypsy	Gmr4	INTACT
nanopore_14091	Gm04	18941065	18941065	INS	1076	0.280899	RLC_Gmr6_Scaffold40-1	1091	1091	0	96.15	Copia	I	I	LTR	Copia	Gmr6	SOLO
nanopore_14092	Gm04	18977115	18977115	INS	12197	0.345745	RLG_Gmr21_Gm4-9	12392	12430	0	96.331	Gypsy	I	I	LTR	Gypsy	Gmr21	INTACT
nanopore_14097	Gm04	19020330	19020330	INS	984	0.328125	RLC_Gmr2_Gm18-26	1001	1001	0	95.405	Copia	I	I	LTR	Copia	Gmr2/SIRE	SOLO
illumina_16187	Gm04	19042225	19046149	DEL	3925	0.0933333	RLG_Gmr21_Gm4-8	3902	3902	0	100	Gypsy	I	I	LTR	Gypsy	Gmr21	SOLO
nanopore_14099	Gm04	19042242	19046149	DEL	3908	0.520833	RLG_Gmr21_Gm4-8	3902	3902	0	100	Gypsy	I	I	LTR	Gypsy	Gmr21	SOLO
illumina_16189	Gm04	19060200	19064039	DEL	3840	0.723404	RLG_Gmr21_Gm20-38	3832	3832	0	99.739	Gypsy	I	I	LTR	Gypsy	Gmr21	SOLO
nanopore_14111	Gm04	19091294	19097659	DEL	6366	0.170103	RLC_Gmr5_Gm4-61	7949	6366	0	99.984	Copia	I	I	LTR	Copia	Gmr5	INTACT
nanopore_14112	Gm04	19091308	19092561	DEL	1254	0.526316	RLC_Gmr2_Gm20-20	1247	1248	0	98.798	Copia	I	I	LTR	Copia	Gmr2/SIRE	SOLO
nanopore_14113	Gm04	19091310	19097678	DEL	6369	0.159794	RLC_Gmr5_Gm4-61	7949	6369	0	99.984	Copia	I	I	LTR	Copia	Gmr5	INTACT
illumina_16190	Gm04	19108524	19117467	DEL	8944	0.732673	RLC_Gmr2_Scaffold398-1	8938	8938	0	100	Copia	I	I	LTR	Copia	Gmr2/SIRE	INTACT
nanopore_14123	Gm04	19148565	19148565	INS	1134	0.309783	RLG_Gmr19_Gm12-26	1152	1155	0	95.238	Gypsy	I	I	LTR	Gypsy	Gmr19/diaspora	SOLO
illumina_16197	Gm04	19179225	19196522	DEL	17298	0.71875	RLG_Gmr9_Gm4-44	17292	17292	0	99.988	Gypsy	I	I	LTR	Gypsy	Gmr9	INTACT
nanopore_14134	Gm04	19289073	19289073	INS	9428	0.304348	RLC_Gmr2_Gm11-26	9709	9776	0	94.026	Copia	I	I	LTR	Copia	Gmr2/SIRE	INTACT
illumina_16227	Gm04	19429175	19430425	DEL	1251	0.373626	RLC_Gmr2_Gm20-30	1247	1247	0	95.75	Copia	I	I	LTR	Copia	Gmr2/SIRE	SOLO
nanopore_14166	Gm04	19586241	19586241	INS	1113	0.367021	RLC_Gmr2_Gm20-17	1147	1147	0	94.507	Copia	I	I	LTR	Copia	Gmr2/SIRE	SOLO
illumina_16238	Gm04	19643934	19646053	DEL	2120	0.360825	DTM_uuu_Gm4-61	2104	2104	0	100	DNA	II	I	TIR	Mutator	Ukn	NA
illumina_16242	Gm04	19654583	19658487	DEL	3905	0.371287	RLG_Gmr21_Gm4-10	3899	3899	0	100	Gypsy	I	I	LTR	Gypsy	Gmr21	SOLO
illumina_16243	Gm04	19666087	19667247	DEL	1161	0.391753	RLG_Gmr1_Gm4-13	1155	1155	0	100	Gypsy	I	I	LTR	Gypsy	Gmr1	SOLO
nanopore_14174	Gm04	19672995	19672995	INS	1582	0.349462	RLG_Gmr9_Gm19-34	1604	1607	0	93.653	Gypsy	I	I	LTR	Gypsy	Gmr9	SOLO
nanopore_14175	Gm04	19680465	19680465	INS	9193	0.172222	RLC_Gmr2_Gm4-24	9793	9864	0	88.392	Copia	I	I	LTR	Copia	Gmr2/SIRE	INTACT
nanopore_14199	Gm04	19913115	19918493	DEL	5379	0.0461538	RLG_Gmr3_Gm4-69	5373	5373	0	100	Gypsy	I	I	LTR	Gypsy	Gmr3	INTACT
illumina_16272	Gm04	19982792	19988099	DEL	5308	0.413043	RLC_Gmr41_Gm15-8	5281	5304	0	98.379	Copia	I	I	LTR	Copia	Gmr41	INTACT
illumina_16277	Gm04	20007344	20008443	DEL	1100	0.408163	RLC_Gmr6_Gm4-81	1094	1094	0	100	Copia	I	I	LTR	Copia	Gmr6	SOLO
illumina_16302	Gm04	20245839	20246988	DEL	1150	0.358586	RLC_Gmr2_Gm4-66	1144	1144	0	100	Copia	I	I	LTR	Copia	Gmr2/SIRE	SOLO
illumina_16305	Gm04	20268792	20270046	DEL	1255	0.348485	RLC_Gmr2_Gm4-65	1249	1249	0	100	Copia	I	I	LTR	Copia	Gmr2/SIRE	SOLO
illumina_16306	Gm04	20287498	20299888	DEL	12391	0.357143	RLG_Gmr21_Gm4-54	12385	12383	0	100	Gypsy	I	I	LTR	Gypsy	Gmr21	INTACT
illumina_16338	Gm04	20342825	20352506	DEL	9682	0.282353	RLC_Gmr2_Gm4-64	9676	9676	0	99.928	Copia	I	I	LTR	Copia	Gmr2/SIRE	INTACT
nanopore_14291	Gm04	20455451	20455451	INS	1616	0.383333	RLG_Gmr9_Gm16-85	1646	1655	0	92.87	Gypsy	I	I	LTR	Gypsy	Gmr9	SOLO
illumina_16347	Gm04	20523326	20524971	DEL	1646	0.427835	RLG_Gmr9_Gm2-195	1646	1649	0	96.847	Gypsy	I	I	LTR	Gypsy	Gmr9	SOLO
illumina_16349	Gm04	20562186	20563167	DEL	982	0.425	RLG_Gmr4_Gm4-169	976	976	0	100	Gypsy	I	I	LTR	Gypsy	Gmr4	SOLO
nanopore_14305	Gm04	20578887	20578887	INS	5300	0.31383	RLG_Gmr3_Gm5-23	5363	5363	0	98.452	Gypsy	I	I	LTR	Gypsy	Gmr3	INTACT
illumina_16355	Gm04	20708486	20713726	DEL	5241	0.410526	RLG_Gmr53_Gm4-1	5235	5234	0	100	Gypsy	I	I	LTR	Gypsy	Gmr53	INTACT
nanopore_14345	Gm04	20976265	20976265	INS	852	0.0833333	RLG_Gmr3_Gm3-23	849	849	0	96.938	Gypsy	I	I	LTR	Gypsy	Gmr3	SOLO
illumina_16390	Gm04	20982947	21002630	DEL	19684	0.362069	RLG_Gmr9_Gm4-238	18960	17050	0	99.9	Gypsy	I	I	LTR	Gypsy	Gmr9	INTACT
illumina_16421	Gm04	21442935	21463222	DEL	20288	0.427835	RLG_Gmr9_Gm4-229	20283	20282	0	99.926	Gypsy	I	I	LTR	Gypsy	Gmr9	INTACT
illumina_16429	Gm04	21499240	21506954	DEL	7715	0.439394	RLC_Gmr24_Gm12-46	7706	7724	0	96.945	Copia	I	I	LTR	Copia	Gmr24	INTACT
illumina_16438	Gm04	21556214	21565281	DEL	9068	0.347826	RLC_Gmr6_Gm4-71	9062	9062	0	100	Copia	I	I	LTR	Copia	Gmr6	INTACT
illumina_16440	Gm04	21578282	21578886	DEL	605	0.355	RLC_Gmr16_Gm19-7	598	599	0	95.659	Copia	I	I	LTR	Copia	Gmr16	SOLO
illumina_16449	Gm04	21639762	21643713	DEL	3952	0.38587	RLG_Gmr21_Gm4-50	3946	3946	0	100	Gypsy	I	I	LTR	Gypsy	Gmr21	SOLO
illumina_16458	Gm04	21743725	21749229	DEL	5505	0.417526	RLG_Gmr4_Gm4-159	5499	5499	0	100	Gypsy	I	I	LTR	Gypsy	Gmr4	INTACT
illumina_16479	Gm04	22010211	22014235	DEL	4025	0.292683	RLC_Gmr18_Gm4-33	4018	4018	0	99.975	Copia	I	I	LTR	Copia	Gmr18	INTACT
illumina_16483	Gm04	22072579	22082719	DEL	10141	0.328283	RLG_Gmr34_Gm4-19	12235	10141	0	100	Gypsy	I	I	LTR	Gypsy	Gmr34	INTACT
nanopore_14459	Gm04	22215958	22215958	INS	3514	0.360215	RLG_Gmr21_Gm2-6	3615	3632	0	91.52	Gypsy	I	I	LTR	Gypsy	Gmr21	SOLO
illumina_16501	Gm04	22286573	22304841	DEL	18269	0.430693	RLG_Gmr9_Gm4-220	18741	16413	0	99.415	Gypsy	I	I	LTR	Gypsy	Gmr9	INTACT
nanopore_14475	Gm04	22321124	22326551	DEL	5428	0.0806452	RLG_Gmr3_Gm4-59	5422	5422	0	100	Gypsy	I	I	LTR	Gypsy	Gmr3	INTACT
illumina_16506	Gm04	22467415	22468421	DEL	1007	0.378947	RLC_Gmr2_Gm4-58	1001	1000	0	100	Copia	I	I	LTR	Copia	Gmr2/SIRE	SOLO
nanopore_14481	Gm04	22477165	22477165	INS	2242	0.404255	RLC_Gmr24_Gm18-32	2258	2259	0	97.654	Copia	I	I	LTR	Copia	Gmr24	SOLO
nanopore_14485	Gm04	22573179	22573179	INS	1645	0.419192	RLC_Gmr5_Gm14-13	1679	1678	0	91.597	Copia	I	I	LTR	Copia	Gmr5	SOLO
illumina_16521	Gm04	22672470	22677639	DEL	5170	0.408602	RLG_Gmr3_Gm4-58	5164	5163	0	99.942	Gypsy	I	I	LTR	Gypsy	Gmr3	INTACT
nanopore_14502	Gm04	22771603	22771603	INS	9386	0.121795	RLC_Gmr2_Gm11-8	9660	9737	0	92.718	Copia	I	I	LTR	Copia	Gmr2/SIRE	INTACT
illumina_16544	Gm04	22847462	22849082	DEL	1621	0.391304	RLG_Gmr9_Gm4-213	1615	1615	0	100	Gypsy	I	I	LTR	Gypsy	Gmr9	SOLO
illumina_16548	Gm04	22863151	22872693	DEL	9543	0.28125	RLC_Gmr2_Gm4-57	9537	9537	0	99.895	Copia	I	I	LTR	Copia	Gmr2/SIRE	INTACT
nanopore_14514	Gm04	22935335	22935335	INS	1583	0.413265	RLG_Gmr9_Gm6-218	1618	1627	0	91.948	Gypsy	I	I	LTR	Gypsy	Gmr9	SOLO
illumina_16563	Gm04	22939235	22942282	DEL	3048	0.436842	RLG_Gmr169_Gm14-4	2957	2969	0	96.531	Gypsy	I	I	LTR	Gypsy	Gmr169	SOLO
illumina_16573	Gm04	22991664	23001249	DEL	9586	0.408163	RLC_Gmr2_Gm4-56	9580	9580	0	99.969	Copia	I	I	LTR	Copia	Gmr2/SIRE	INTACT
illumina_16574	Gm04	23009119	23029335	DEL	20217	0.396907	RLG_Gmr9_Gm4-212	20174	20180	0	99.832	Gypsy	I	I	LTR	Gypsy	Gmr9	INTACT
illumina_16581	Gm04	23133442	23137275	DEL	3834	0.376344	RLG_Gmr21_Gm4-46	3826	3824	0	100	Gypsy	I	I	LTR	Gypsy	Gmr21	SOLO
illumina_16584	Gm04	23138377	23143904	DEL	5528	0.322222	RLG_Gmr4_Gm4-150	5522	5522	0	100	Gypsy	I	I	LTR	Gypsy	Gmr4	INTACT
nanopore_14532	Gm04	23228466	23228466	INS	1087	0.255319	RLC_Gmr6_Gm12-3	1100	1103	0	94.56	Copia	I	I	LTR	Copia	Gmr6	SOLO
illumina_16607	Gm04	23355146	23357145	DEL	2000	0.411458	RLG_Gmr9_Gm4-209	1994	1994	0	99.95	Gypsy	I	I	LTR	Gypsy	Gmr9	SOLO
nanopore_14541	Gm04	23418937	23418937	INS	854	0.283333	RLG_Gmr3_Gm5-45	909	856	0	93.224	Gypsy	I	I	LTR	Gypsy	Gmr3	SOLO
illumina_16614	Gm04	23476798	23477930	DEL	1133	0.0952381	RLG_Gmr12_Gm4-8	1127	1127	0	100	Gypsy	I	I	LTR	Gypsy	Gmr12	SOLO
nanopore_14549	Gm04	23578812	23579949	DEL	1138	0.190141	RLC_Gmr2_Gm1-16	1133	1135	0	97.357	Copia	I	I	LTR	Copia	Gmr2/SIRE	SOLO
nanopore_14564	Gm04	23753861	23753861	INS	9519	0.326087	RLC_Gmr2_Scaffold389-1	9827	9886	0	91.099	Copia	I	I	LTR	Copia	Gmr2/SIRE	INTACT
illumina_16660	Gm04	24079908	24100035	DEL	20128	0.33908	RLG_Gmr9_Gm3-114	20075	17165	0	96.79	Gypsy	I	I	LTR	Gypsy	Gmr9	INTACT
illumina_16724	Gm04	24659098	24667681	DEL	8584	0.435	RLC_Gmr2_Gm18-34	8578	8578	0	99.942	Copia	I	I	LTR	Copia	Gmr2/SIRE	INTACT
nanopore_14646	Gm04	24687735	24687735	INS	3853	0.391753	RLG_Gmr21_Gm4-50	3946	3955	0	91.555	Gypsy	I	I	LTR	Gypsy	Gmr21	SOLO
nanopore_14661	Gm04	24881436	24882461	DEL	1026	0.195946	RLC_Gmr2_Gm18-37	1020	1019	0	100	Copia	I	I	LTR	Copia	Gmr2/SIRE	SOLO
nanopore_14721	Gm04	25121842	25122992	DEL	1151	0.348837	RLC_Gmr2_Gm18-38	1145	1145	0	100	Copia	I	I	LTR	Copia	Gmr2/SIRE	SOLO
nanopore_14744	Gm04	25581542	25581542	INS	3505	0.211765	RLG_Gmr21_Gm3-41	3646	3667	0	88.465	Gypsy	I	I	LTR	Gypsy	Gmr21	SOLO
illumina_16877	Gm04	25586493	25589402	DEL	2910	0.277778	RLC_Gmr24_Gm18-62	2904	2904	0	100	Copia	I	I	LTR	Copia	Gmr24	SOLO
illumina_17237	Gm04	28044518	28045772	DEL	1255	0.040404	RLC_Gmr2_Gm4-32	1247	1247	0	100	Copia	I	I	LTR	Copia	Gmr2/SIRE	SOLO
illumina_17245	Gm04	28334278	28335428	DEL	1151	0.272222	RLC_Gmr2_Gm4-30	1146	1145	0	100	Copia	I	I	LTR	Copia	Gmr2/SIRE	SOLO
illumina_17249	Gm04	28607232	28612762	DEL	5531	0.296703	RLG_Gmr4_Gm4-76	5525	5524	0	99.946	Gypsy	I	I	LTR	Gypsy	Gmr4	INTACT
illumina_17288	Gm04	29591611	29592705	DEL	1095	0.0594059	RLC_Gmr6_Gm4-37	1089	1089	0	100	Copia	I	I	LTR	Copia	Gmr6	SOLO
nanopore_15055	Gm04	30319877	30328866	DEL	8990	0.0362319	RLC_Gmr2_Gm12-34	9129	9138	0	96.137	Copia	I	I	LTR	Copia	Gmr2/SIRE	INTACT
nanopore_15101	Gm04	31585588	31585588	INS	12153	0.257895	RLG_Gmr21_Gm18-36	12399	12437	0	94.621	Gypsy	I	I	LTR	Gypsy	Gmr21	INTACT
illumina_17416	Gm04	32157849	32158831	DEL	983	0.0520833	RLG_Gmr4_Gm4-104	977	976	0	100	Gypsy	I	I	LTR	Gypsy	Gmr4	SOLO
illumina_17441	Gm04	32260092	32269967	DEL	9876	0.050505	RLC_Gmr2_Gm4-45	9872	9872	0	99.929	Copia	I	I	LTR	Copia	Gmr2/SIRE	INTACT
illumina_17454	Gm04	32407631	32408900	DEL	1270	0.375	RLC_Gmr2_Gm4-23	1222	1218	0	99.836	Copia	I	I	LTR	Copia	Gmr2/SIRE	SOLO
illumina_17459	Gm04	32468635	32469550	DEL	916	0.0606061	RLG_Gmr3_Gm4-45	910	908	0	100	Gypsy	I	I	LTR	Gypsy	Gmr3	SOLO
illumina_17507	Gm04	33020583	33021565	DEL	983	0.05	RLG_Gmr4_Gm4-108	977	976	0	100	Gypsy	I	I	LTR	Gypsy	Gmr4	SOLO
illumina_17526	Gm04	33587781	33588862	DEL	1082	0.05	RLC_Gmr2_Gm4-48	1076	1076	0	100	Copia	I	I	LTR	Copia	Gmr2/SIRE	SOLO
illumina_17529	Gm04	33604151	33610647	DEL	6497	0.04	RLG_Gmr4_Gm10-128	6478	6494	0	99.107	Gypsy	I	I	LTR	Gypsy	Gmr4	INTACT
illumina_17534	Gm04	33764174	33769714	DEL	5541	0.329897	RLG_Gmr4_Gm4-121	5535	5535	0	99.964	Gypsy	I	I	LTR	Gypsy	Gmr4	INTACT
illumina_17535	Gm04	33772616	33779947	DEL	7332	0.049505	RLG_Gmr12_Gm2-9	7325	7329	0	99.413	Gypsy	I	I	LTR	Gypsy	Gmr12	INTACT
nanopore_15209	Gm04	33835990	33835990	INS	2246	0.239362	RLG_Gmr9_Scaffold21-13	2288	2299	0	94.867	Gypsy	I	I	LTR	Gypsy	Gmr9	SOLO
nanopore_15235	Gm04	35099877	35099877	INS	9151	0.270408	RLC_Gmr6_Gm6-39	9240	8268	0	96.347	Copia	I	I	LTR	Copia	Gmr6	INTACT
illumina_17604	Gm04	35324883	35326921	DEL	2039	0.352041	RLC_Gmr41_Gm4-11	2033	2033	0	100	Copia	I	I	LTR	Copia	Gmr41	INTACT
illumina_17619	Gm04	35871938	35873041	DEL	1104	0.029703	RLG_Gmr19_Gm4-46	1098	1098	0	100	Gypsy	I	I	LTR	Gypsy	Gmr19/diaspora	SOLO
illumina_17621	Gm04	35914632	35919781	DEL	5150	0.030303	RLG_Gmr19_Gm4-47	5144	5144	0	100	Gypsy	I	I	LTR	Gypsy	Gmr19/diaspora	INTACT
nanopore_15274	Gm04	35989764	35989764	INS	4051	0.477273	RLG_Gmr4_Gm4-139	5018	4057	0	99.778	Gypsy	I	I	LTR	Gypsy	Gmr4	INTACT
illumina_17633	Gm04	36084091	36087990	DEL	3900	0.085	RLG_Gmr21_Gm4-42	3899	3898	0	99.897	Gypsy	I	I	LTR	Gypsy	Gmr21	SOLO
illumina_17649	Gm04	36577783	36578761	DEL	979	0.0309278	RLG_Gmr19_Gm4-46	1098	931	0	99.248	Gypsy	I	I	LTR	Gypsy	Gmr19/diaspora	SOLO
illumina_17672	Gm04	36993866	37013891	DEL	20026	0.0618557	RLG_Gmr9_Gm4-278	20008	20020	0	99.695	Gypsy	I	I	LTR	Gypsy	Gmr9	INTACT
illumina_17692	Gm04	37563628	37568522	DEL	4895	0.0891089	RLC_Gmr18_Gm4-41	4890	4890	0	99.939	Copia	I	I	LTR	Copia	Gmr18	INTACT
illumina_17704	Gm04	37742601	37762633	DEL	20033	0.0816327	RLG_Gmr9_Gm4-284	19905	17697	0	99.503	Gypsy	I	I	LTR	Gypsy	Gmr9	INTACT
illumina_17707	Gm04	37804185	37805177	DEL	993	0.0736842	RLC_Gmr2_Gm4-71	987	987	0	100	Copia	I	I	LTR	Copia	Gmr2/SIRE	SOLO
illumina_17714	Gm04	37919347	37920457	DEL	1111	0.0612245	RLC_Gmr2_Gm4-72	1110	1110	0	100	Copia	I	I	LTR	Copia	Gmr2/SIRE	SOLO
illumina_17766	Gm04	38774592	38775688	DEL	1097	0.744898	RLC_Gmr6_Gm4-89	1091	1091	0	100	Copia	I	I	LTR	Copia	Gmr6	SOLO
illumina_17779	Gm04	38906089	38911458	DEL	5370	0.739583	RLG_Gmr3_Gm4-82	5364	5364	0	100	Gypsy	I	I	LTR	Gypsy	Gmr3	INTACT
illumina_17789	Gm04	38935933	38938592	DEL	2660	0.708333	RLC_Gmr24_Gm4-54	2654	2654	0	100	Copia	I	I	LTR	Copia	Gmr24	SOLO
illumina_17791	Gm04	38947919	38953784	DEL	5866	0.040404	RLC_Gmr60_Gm10-1	5855	5862	0	98.772	Copia	I	I	LTR	Copia	Gmr60	INTACT
illumina_17806	Gm04	39196301	39204595	DEL	8295	0.0612245	RLC_Gmr24_Gm4-55	8294	8294	0	100	Copia	I	I	LTR	Copia	Gmr24	INTACT
illumina_17817	Gm04	39401361	39411006	DEL	9646	0.755102	DTM_uuu_Gm4-86	9658	9662	0	99.69	DNA	II	I	TIR	Mutator	Ukn	NA
illumina_17829	Gm04	39467619	39480600	DEL	12982	0.0588235	RLG_Gmr30_Gm4-3	12976	12975	0	100	Gypsy	I	I	LTR	Gypsy	Gmr30	INTACT
nanopore_15438	Gm04	39881358	39881358	INS	1073	0.166667	RLC_Gmr6_Gm15-95	1091	1093	0	96.066	Copia	I	I	LTR	Copia	Gmr6	SOLO
nanopore_15439	Gm04	39882372	39882372	INS	1017	0.147368	RLC_Gmr18_Gm5-14	1033	1035	0	94.396	Copia	I	I	LTR	Copia	Gmr18	SOLO
nanopore_15441	Gm04	39894163	39894163	INS	1587	0.147959	RLG_Gmr9_Gm1-36	1619	1628	0	91.892	Gypsy	I	I	LTR	Gypsy	Gmr9	SOLO
nanopore_15451	Gm04	39989605	39989605	INS	9265	0.582418	RLG_Gmr51_Gm12-9	9417	9436	0	96.842	Gypsy	I	I	LTR	Gypsy	Gmr51	INTACT
nanopore_15477	Gm04	40231643	40231643	INS	9684	0.0898876	RLG_Gmr1_Gm20-76	10314	9728	0	78.803	Gypsy	I	I	LTR	Gypsy	Gmr1	INTACT
nanopore_15487	Gm04	40281144	40281144	INS	1069	0.115789	RLC_Gmr6_Gm7-28	1092	1103	0	88.849	Copia	I	I	LTR	Copia	Gmr6	SOLO
nanopore_15498	Gm04	40367377	40367377	INS	2267	0.147368	RLC_Gmr24_Gm9-45	2260	2281	0	97.15	Copia	I	I	LTR	Copia	Gmr24	SOLO
illumina_17897	Gm04	40465747	40478778	DEL	13032	0.0625	RLG_Gmr30_Gm4-4	13027	13032	0	99.816	Gypsy	I	I	LTR	Gypsy	Gmr30	INTACT
illumina_17898	Gm04	40485565	40503266	DEL	17702	0.0606061	RLG_Gmr9_Gm4-290	17688	17698	0	99.847	Gypsy	I	I	LTR	Gypsy	Gmr9	INTACT
illumina_17903	Gm04	40582498	40583406	DEL	909	0.056701	RLG_Gmr3_Gm4-89	911	910	0	97.802	Gypsy	I	I	LTR	Gypsy	Gmr3	SOLO
illumina_17925	Gm04	40949377	40950640	DEL	1264	0.275281	DTM_uuu_Gm4-94	1256	1256	0	100	DNA	II	I	TIR	Mutator	Ukn	NA
illumina_17927	Gm04	40949385	40950883	DEL	1499	0.241758	DTM_uuu_Gm4-94	1256	1256	0	100	DNA	II	I	TIR	Mutator	Ukn	NA
illumina_17932	Gm04	40957086	40958166	DEL	1081	0.494898	RLC_Gmr18_Gm2-35	1075	1073	0	98.602	Copia	I	I	LTR	Copia	Gmr18	SOLO
illumina_17961	Gm04	41227447	41228454	DEL	1008	0.257576	RLC_Gmr2_Gm4-75	1002	1001	0	100	Copia	I	I	LTR	Copia	Gmr2/SIRE	SOLO
illumina_17971	Gm04	41298279	41304761	DEL	6483	0.209677	RLC_Gmr7_Gm10-7	6485	6488	0	98.551	Copia	I	I	LTR	Copia	Gmr7	INTACT
nanopore_15596	Gm04	41514083	41515693	DEL	1611	0.0217391	RLG_Gmr9_Gm4-294	1603	1603	0	100	Gypsy	I	I	LTR	Gypsy	Gmr9	SOLO
nanopore_15598	Gm04	41518570	41518570	INS	1063	0.0309278	RLC_Gmr6_Gm14-86	1090	1090	0	95.229	Copia	I	I	LTR	Copia	Gmr6	SOLO
illumina_18028	Gm04	41821251	41824835	DEL	3585	0.055	DTA_uuu_Gm4-2	3576	3573	0	100	DNA	II	I	TIR	hAT	Ukn	NA
illumina_18045	Gm04	42265194	42274119	DEL	8926	0.0306122	RLG_Gmr4_Gm10-17	8473	8476	0	99.457	Gypsy	I	I	LTR	Gypsy	Gmr4	INTACT
illumina_18052	Gm04	42403886	42407465	DEL	3580	0.05	RLC_Gmr41_Gm4-14	3574	3574	0	100	Copia	I	I	LTR	Copia	Gmr41	INTACT
nanopore_15654	Gm04	42430575	42430575	INS	5413	0.03	RLC_Gmr41_Gm4-3	5459	5472	0	97.259	Copia	I	I	LTR	Copia	Gmr41	INTACT
illumina_18067	Gm04	42612481	42616826	DEL	4346	0.0215054	DTH_uuu_Gm4-75	4345	4345	0	100	DNA	II	I	TIR	PIF-Harbinge	Ukn	NA
nanopore_15684	Gm04	43221698	43226800	DEL	5103	0.205479	RLG_Gmr185_Gm4-1	5097	5096	0	100	Gypsy	I	I	LTR	Gypsy	Gmr185	INTACT
nanopore_15704	Gm04	43304225	43304225	INS	3677	0.412371	DTM_uuu_Gm11-12	3695	3733	0	96.705	DNA	II	I	TIR	Mutator	Ukn	NA
nanopore_15714	Gm04	43369191	43369191	INS	1074	0.47449	RLG_Gmr19_Gm14-45	1115	1094	0	90.219	Gypsy	I	I	LTR	Gypsy	Gmr19/diaspora	SOLO
nanopore_15715	Gm04	43372855	43373838	DEL	984	0.32	RLG_Gmr4_Gm4-215	977	977	0	100	Gypsy	I	I	LTR	Gypsy	Gmr4	SOLO
illumina_18178	Gm04	43544349	43544727	DEL	379	0.453125	RLC_Gmr10_Gm4-4	373	373	0	100	Copia	I	I	LTR	Copia	Gmr10	SOLO
nanopore_15759	Gm04	43582688	43582688	INS	3126	0.338384	RIL_Gml1_Gm9-5	3176	3170	0	96.972	NON-LTR	I	I	LINE	L1	Gml1	NA
illumina_18211	Gm04	43805174	43807435	DEL	2262	0.417647	RLC_Gmr24_Gm4-59	2256	2256	0	100	Copia	I	I	LTR	Copia	Gmr24	SOLO
nanopore_15804	Gm04	43998860	43998860	INS	4786	0.459596	RLC_Gmr253_Gm3-1	4880	4300	0	88.581	Copia	I	I	LTR	Copia	Gmr253	INTACT
illumina_18247	Gm04	44407749	44413055	DEL	5307	0.0206186	RLG_Gmr313_Gm4-1	5301	5301	0	100	Gypsy	I	I	LTR	Gypsy	Gmr313	INTACT
illumina_18257	Gm04	44626538	44633156	DEL	6619	0.029703	RLC_Gmr39_Gm4-3	6533	6533	0	100	Copia	I	I	LTR	Copia	Gmr39	INTACT
nanopore_15874	Gm04	44982429	44982429	INS	1431	0.548387	RLG_Gmr115_Gm11-1	1464	1466	0	93.247	Gypsy	I	I	LTR	Gypsy	Gmr115	INTACT
nanopore_15892	Gm04	45070291	45073484	DEL	3194	0.606061	RIL_Gml1_Gm4-4	3176	3175	0	100	NON-LTR	I	I	LINE	L1	Gml1	NA
illumina_18323	Gm04	45070310	45073484	DEL	3175	0.580645	RIL_Gml1_Gm4-4	3176	3175	0	100	NON-LTR	I	I	LINE	L1	Gml1	NA
nanopore_15926	Gm04	45277290	45277290	INS	4799	0.338384	RLC_Gmr253_Gm3-1	4880	4307	0	88.716	Copia	I	I	LTR	Copia	Gmr253	INTACT
nanopore_15939	Gm04	45340979	45340979	INS	575	0.324742	RLC_Gmr540_Gm2-3	642	535	0	92.336	Copia	I	I	LTR	Copia	Gmr540	LTR_SOLO
nanopore_15975	Gm04	45662297	45662297	INS	6133	0.125	RLC_Gmr22_Gm15-1	6227	6235	0	97.386	Copia	I	I	LTR	Copia	Gmr22	INTACT
nanopore_15996	Gm04	45837834	45837834	INS	2651	0.189474	RIL_Gml1_Gm20-11	3184	2695	0	96.846	NON-LTR	I	I	LINE	L1	Gml1	NA
nanopore_16033	Gm04	46117235	46117235	INS	2540	0.239583	RLC_Gmr28_Gm5-6	2566	2571	0	95.605	Copia	I	I	LTR	Copia	Gmr28	INTACT
nanopore_16035	Gm04	46126376	46126376	INS	586	0.0204082	RLG_Gmr191_Gm17-1	595	597	0	90.787	Gypsy	I	I	LTR	Gypsy	Gmr191	SOLO
illumina_18495	Gm04	46419363	46419620	DEL	258	0.425	DTH_uuu_Gm12-17	273	258	7.31e-94	91.085	DNA	II	I	TIR	PIF-Harbinge	Ukn	MITE/tourist
nanopore_16085	Gm04	46549769	46549769	INS	1228	0.126263	RLC_Gmr2_Gm1-50	1247	1255	0	94.821	Copia	I	I	LTR	Copia	Gmr2/SIRE	SOLO
nanopore_16091	Gm04	46585347	46585347	INS	541	0.188312	RLC_Gmr16_Gm8-4	563	463	6.91e-152	88.337	Copia	I	I	LTR	Copia	Gmr16	SOLO
illumina_18514	Gm04	46586203	46586609	DEL	407	0.378788	DTH_uuu_Gm4-61	404	404	0	100	DNA	II	I	TIR	PIF-Harbinge	Ukn	MITE/tourist
illumina_18561	Gm04	47046837	47047166	DEL	330	0.4	DTH_uuu_Gm5-22	401	321	3.42e-98	86.916	DNA	II	I	TIR	PIF-Harbinge	Ukn	MITE/tourist
nanopore_16149	Gm04	47101164	47101164	INS	2243	0.0322581	RLC_Gmr24_Gm18-124	2258	2263	0	97.084	Copia	I	I	LTR	Copia	Gmr24	SOLO
nanopore_16150	Gm04	47102245	47102245	INS	1197	0.0858586	DTM_uuu_Gm1-72	1253	1265	0	86.798	DNA	II	I	TIR	Mutator	Ukn	NA
nanopore_16163	Gm04	47209288	47209288	INS	4788	0.0989583	RLC_Gmr84_Gm18-1	4875	4894	0	95.586	Copia	I	I	LTR	Copia	Gmr84	INTACT
nanopore_16165	Gm04	47254045	47254045	INS	3156	0.340206	RIL_Gml1_Gm17-4	3191	3168	0	96.97	NON-LTR	I	I	LINE	L1	Gml1	NA
nanopore_16166	Gm04	47261165	47261165	INS	1454	0.206522	DTM_uuu_Gm18-39	1501	1509	0	92.379	DNA	II	I	TIR	Mutator	Ukn	NA
illumina_18668	Gm04	47941570	47947795	DEL	6226	0.569307	RLC_Gmr22_Gm4-6	6220	6220	0	100	Copia	I	I	LTR	Copia	Gmr22	INTACT
nanopore_16213	Gm04	47969024	47969024	INS	1091	0.154255	RLC_Gmr2_Gm4-73	1134	1138	0	91.037	Copia	I	I	LTR	Copia	Gmr2/SIRE	SOLO
nanopore_16229	Gm04	48140223	48140223	INS	579	0.25	DTM_uuu_Gm13-55	578	508	2.09e-142	85.827	DNA	II	I	TIR	Mutator	Ukn	NA
illumina_18689	Gm04	48172191	48174456	DEL	2266	0.357143	RLC_Gmr24_Gm4-60	2260	2260	0	100	Copia	I	I	LTR	Copia	Gmr24	SOLO
nanopore_16251	Gm04	48317246	48317246	INS	6332	0.323232	RLC_Gmr7_Gm20-1	6381	6396	0	96.279	Copia	I	I	LTR	Copia	Gmr7	INTACT
nanopore_16281	Gm04	48558079	48558079	INS	12758	0.4	RLG_Gmr30_Gm6-2	13058	13099	0	93.526	Gypsy	I	I	LTR	Gypsy	Gmr30	INTACT
illumina_18742	Gm04	48558611	48559034	DEL	424	0.42	DTM_uuu_Gm4-124	414	414	0	99.758	DNA	II	I	TIR	Mutator	Ukn	NA
illumina_18760	Gm04	48697385	48698352	DEL	968	0.358586	RLG_Gmr4_Gm4-218	962	962	0	100	Gypsy	I	I	LTR	Gypsy	Gmr4	SOLO
nanopore_16352	Gm04	49263836	49263836	INS	766	0.0326087	DTM_uuu_Gm11-30	806	806	0	89.082	DNA	II	I	TIR	Mutator	Ukn	NA
nanopore_16364	Gm04	49547822	49547822	INS	877	0.209184	RLG_Gmr30_Gm9-5	881	885	0	93.107	Gypsy	I	I	LTR	Gypsy	Gmr30	SOLO
illumina_18851	Gm04	49675464	49680093	DEL	4630	0.343434	RLC_Gmr13_Gm4-2	4624	4623	0	99.978	Copia	I	I	LTR	Copia	Gmr13	INTACT
illumina_18871	Gm04	49757364	49758346	DEL	983	0.278351	RLG_Gmr43_Gm4-11	936	899	0	100	Gypsy	I	I	LTR	Gypsy	Gmr43	SOLO
illumina_18884	Gm04	49902838	49903307	DEL	470	0.262626	DTM_uuu_Gm4-127	460	460	0	100	DNA	II	I	TIR	Mutator	Ukn	NA
nanopore_16416	Gm04	49967613	49967613	INS	1539	0.206186	RLG_Gmr228_Gm18-1	1546	1550	0	95.613	Gypsy	I	I	LTR	Gypsy	Gmr228	SOLO
illumina_18896	Gm04	50040868	50042234	DEL	1367	0.216495	RLG_Gmr43_Gm4-13	1355	1355	0	100	Gypsy	I	I	LTR	Gypsy	Gmr43	SOLO
illumina_18907	Gm04	50103274	50103686	DEL	413	0.416667	DTH_uuu_Gm4-65	411	408	0	100	DNA	II	I	TIR	PIF-Harbinge	Ukn	MITE/tourist
illumina_18937	Gm04	50340722	50343150	DEL	2429	0.0204082	RLC_Gmr28_Gm4-1	2563	2224	0	94.964	Copia	I	I	LTR	Copia	Gmr28	INTACT
illumina_18958	Gm04	50639727	50639986	DEL	260	0.2	DTH_uuu_Gm4-68	256	256	9.02e-133	100	DNA	II	I	TIR	PIF-Harbinge	Ukn	MITE/tourist
nanopore_16492	Gm05	163589	163589	INS	5346	0.154639	RLC_Gmr41_Gm4-13	5401	5411	0	97.357	Copia	I	I	LTR	Copia	Gmr41	INTACT
illumina_19025	Gm05	454183	459387	DEL	5205	0.87	RLG_Gmr506_Gm16-2	5148	4391	0	71.601	Gypsy	I	I	LTR	Gypsy	Gmr506	INTACT
illumina_19044	Gm05	662061	663468	DEL	1408	0.029703	RLG_Gmr11_Gm5-2	1402	1401	0	100	Gypsy	I	I	LTR	Gypsy	Gmr11/calypso	SOLO
nanopore_16547	Gm05	982288	982288	INS	5392	0.650538	RLC_Gmr41_Gm8-9	5461	5468	0	97.33	Copia	I	I	LTR	Copia	Gmr41	INTACT
illumina_19114	Gm05	1614837	1615241	DEL	405	0.685	DTH_uuu_Gm4-30	398	383	2.32e-165	94.256	DNA	II	I	TIR	PIF-Harbinge	Ukn	MITE/tourist
nanopore_16625	Gm05	1742672	1742672	INS	4854	0.666667	RLC_Gmr524_Gm1-1	4860	4196	0	83.603	Copia	I	I	LTR	Copia	Gmr524	INTACT
illumina_19165	Gm05	2079783	2081116	DEL	1334	0.882653	RLG_Gmr11_Gm5-1	1333	1333	0	100	Gypsy	I	I	LTR	Gypsy	Gmr11/calypso	SOLO
nanopore_16679	Gm05	2327480	2327480	INS	634	0.175258	RLG_Gmr17_Gm8-11	677	590	0	94.237	Gypsy	I	I	LTR	Gypsy	Gmr17	SOLO
nanopore_16680	Gm05	2336869	2336869	INS	6160	0.336735	RLC_Gmr22_Gm9-7	6227	6240	0	97.676	Copia	I	I	LTR	Copia	Gmr22	INTACT
nanopore_16683	Gm05	2352595	2352595	INS	1120	0.483696	RLG_Gmr19_Gm5-47	1136	1135	0	96.652	Gypsy	I	I	LTR	Gypsy	Gmr19/diaspora	SOLO
nanopore_16702	Gm05	2716124	2716124	INS	5986	0.085	RLC_Gmr22_Gm4-6	6220	5530	0	97.161	Copia	I	I	LTR	Copia	Gmr22	INTACT
nanopore_16710	Gm05	2739065	2739065	INS	6509	0.206186	RLC_Gmr7_Gm19-8	6579	6588	0	98.3	Copia	I	I	LTR	Copia	Gmr7	INTACT
illumina_19237	Gm05	2923667	2924149	DEL	483	0.489691	RLC_Gmr23_Gm5-1	475	475	0	100	Copia	I	I	LTR	Copia	Gmr23	SOLO
illumina_19265	Gm05	3080816	3081470	DEL	655	0.193878	RLC_Gmr540_Gm5-1	647	647	0	100	Copia	I	I	LTR	Copia	Gmr540	LTR_SOLO
illumina_19267	Gm05	3083239	3087552	DEL	4314	0.0765306	RLC_Gmr31_Gm12-1	4704	4301	0	98.303	Copia	I	I	LTR	Copia	Gmr31	INTACT
nanopore_16805	Gm05	3283679	3283679	INS	3113	0.202247	RIL_Gml1_Gm20-6	3184	3166	0	96.241	NON-LTR	I	I	LINE	L1	Gml1	NA
illumina_19300	Gm05	3519337	3522086	DEL	2750	0.443548	DTA_uuu_Gm5-1	2749	2749	0	100	DNA	II	I	TIR	hAT	Ukn	NA
illumina_19320	Gm05	3677392	3679934	DEL	2543	0.340206	DTM_uuu_Gm5-7	2532	2532	0	100	DNA	II	I	TIR	Mutator	Ukn	NA
nanopore_16862	Gm05	3926255	3926255	INS	1340	0.262887	RLG_Gmr43_Gm10-6	1385	1393	0	91.314	Gypsy	I	I	LTR	Gypsy	Gmr43	SOLO
illumina_19377	Gm05	4289969	4291285	DEL	1317	0.09375	RLC_Gmr35_Gm5-2	1316	1316	0	100	Copia	I	I	LTR	Copia	Gmr35	INTACT
nanopore_16918	Gm05	4754648	4754648	INS	5211	0.0783133	RLC_Gmr60_Gm8-1	5149	5233	0	91.477	Copia	I	I	LTR	Copia	Gmr60	INTACT
illumina_19415	Gm05	4779171	4789586	DEL	10416	0.309278	DTM_uuu_Gm5-10	10218	9584	0	99.207	DNA	II	I	TIR	Mutator	Ukn	NA
illumina_19452	Gm05	4949740	4960450	DEL	10711	0.304124	DTM_uuu_Gm10-98	10436	8970	0	97.469	DNA	II	I	TIR	Mutator	Ukn	NA
nanopore_16974	Gm05	5348036	5348036	INS	3596	0.566327	RLC_Gmr41_Gm6-13	3638	3648	0	95.34	Copia	I	I	LTR	Copia	Gmr41	INTACT
illumina_19502	Gm05	5473549	5475073	DEL	1525	0.530928	RLG_Gmr228_Gm5-1	1517	1517	0	100	Gypsy	I	I	LTR	Gypsy	Gmr228	SOLO
nanopore_16994	Gm05	5475938	5475938	INS	1526	0.541237	RLG_Gmr493_Gm4-1	1674	1354	0	92.393	Gypsy	I	I	LTR	Gypsy	Gmr493	SOLO
illumina_19511	Gm05	5683917	5687508	DEL	3592	0.147059	DTM_uuu_Gm5-13	3591	3591	0	100	DNA	II	I	TIR	Mutator	Ukn	NA
illumina_19578	Gm05	6820961	6820961	INS	176	0.14433	RLC_Gmr71_Gm6-1	170	170	1.73e-83	99.412	Copia	I	I	LTR	Copia	Gmr71	SOLO
nanopore_17066	Gm05	6820965	6820965	INS	4731	0.142857	RLC_Gmr71_Scaffold349-1	4785	4808	0	95.549	Copia	I	I	LTR	Copia	Gmr71	INTACT
nanopore_17171	Gm05	10416484	10416484	INS	1128	0.892857	RLC_Gmr2_Gm5-20	1152	1146	0	95.55	Copia	I	I	LTR	Copia	Gmr2/SIRE	SOLO
nanopore_17355	Gm05	16667394	16667394	INS	5249	0.429293	RLG_Gmr4_Gm4-121	5535	5550	0	92.45	Gypsy	I	I	LTR	Gypsy	Gmr4	INTACT
nanopore_17721	Gm05	20891478	20901201	DEL	9724	0.985294	RLC_Gmr2_Scaffold46-1	9700	9717	0	99.66	Copia	I	I	LTR	Copia	Gmr2/SIRE	INTACT
nanopore_17951	Gm05	26859655	26859655	INS	419	0.785714	DTM_uuu_Gm20-12	484	449	3.48e-84	81.069	DNA	II	I	TIR	Mutator	Ukn	NA
nanopore_17954	Gm05	27094271	27094271	INS	4531	0.0891089	RLC_Gmr45_Gm14-1	4646	4654	0	94.456	Copia	I	I	LTR	Copia	Gmr45	INTACT
illumina_21365	Gm05	27101571	27104774	DEL	3204	0.08	RIL_Gml1_Gm5-3	3193	3191	0	100	NON-LTR	I	I	LINE	L1	Gml1	NA
illumina_21394	Gm05	27661419	27661832	DEL	414	0.161616	DTH_uuu_Gm5-31	410	410	0	100	DNA	II	I	TIR	PIF-Harbinge	Ukn	MITE/tourist
nanopore_18009	Gm05	27899660	27899660	INS	4093	0.252525	RLC_Gmr18_Gm18-3	3997	4034	0	94.373	Copia	I	I	LTR	Copia	Gmr18	INTACT
nanopore_18010	Gm05	27903837	27903837	INS	4094	0.242268	RLC_Gmr511_Gm9-1	4456	4466	0	89.431	Copia	I	I	LTR	Copia	Gmr511	INTACT
nanopore_18012	Gm05	27920018	27920018	INS	5053	0.190217	DTM_uuu_Gm1-99	5138	5158	0	95.657	DNA	II	I	TIR	Mutator	Ukn	NA
illumina_21433	Gm05	27993220	27994333	DEL	1114	0.788889	RLG_Gmr1_Gm5-75	1108	1108	0	100	Gypsy	I	I	LTR	Gypsy	Gmr1	SOLO
nanopore_18032	Gm05	28078077	28078077	INS	2072	0.805882	RLC_Gmr5_Gm5-43	1637	1660	0	90.422	Copia	I	I	LTR	Copia	Gmr5	SOLO
nanopore_18035	Gm05	28130697	28130697	INS	9548	0.804348	RLC_Gmr2_Gm3-21	9838	9921	0	91.815	Copia	I	I	LTR	Copia	Gmr2/SIRE	INTACT
illumina_21447	Gm05	28151450	28152591	DEL	1142	0.789474	RLG_Gmr19_Gm5-47	1136	1136	0	100	Gypsy	I	I	LTR	Gypsy	Gmr19/diaspora	SOLO
nanopore_18059	Gm05	28294038	28294038	INS	5512	0.537234	RLG_Gmr4_Gm1-256	5532	5531	0	98.843	Gypsy	I	I	LTR	Gypsy	Gmr4	INTACT
nanopore_18062	Gm05	28307316	28307316	INS	3206	0.716216	DTA_uuu_Gm17-2	3345	3355	0	93.532	DNA	II	I	TIR	hAT	Ukn	NA
nanopore_18086	Gm05	28397313	28397313	INS	9346	0.5	RLC_Gmr2_Gm3-20	9594	9665	0	92.188	Copia	I	I	LTR	Copia	Gmr2/SIRE	INTACT
nanopore_18131	Gm05	28613037	28613037	INS	6168	0.526316	RLC_Gmr22_Gm15-1	6227	6234	0	98.268	Copia	I	I	LTR	Copia	Gmr22	INTACT
illumina_21526	Gm05	28667074	28670159	DEL	3086	0.746988	RLC_Gmr24_Gm5-37	3080	3080	0	100	Copia	I	I	LTR	Copia	Gmr24	SOLO
nanopore_18147	Gm05	28689758	28689758	INS	6158	0.510309	RLC_Gmr22_Gm6-1	6225	6236	0	97.723	Copia	I	I	LTR	Copia	Gmr22	INTACT
illumina_21537	Gm05	28749875	28755475	DEL	5601	0.793814	RLG_Gmr12_Gm16-5	5590	5599	0	98.428	Gypsy	I	I	LTR	Gypsy	Gmr12	INTACT
illumina_21547	Gm05	28850977	28856382	DEL	5406	0.252525	RLG_Gmr521_Gm5-1	5399	5399	0	100	Gypsy	I	I	LTR	Gypsy	Gmr521	INTACT
nanopore_18192	Gm05	29045722	29045722	INS	4733	0.536082	RLC_Gmr8_Gm10-4	4833	4843	0	95.788	Copia	I	I	LTR	Copia	Gmr8	INTACT
nanopore_18220	Gm05	29138748	29138748	INS	1220	0.104167	DTM_uuu_Gm2-118	1289	1292	0	91.022	DNA	II	I	TIR	Mutator	Ukn	NA
nanopore_18229	Gm05	29234004	29234004	INS	1130	0.0808081	RLG_Gmr1_Gm18-8	1165	1169	0	93.841	Gypsy	I	I	LTR	Gypsy	Gmr1	SOLO
illumina_21599	Gm05	29248276	29251944	DEL	3669	0.14	RLG_Gmr17_Gm5-26	3710	3022	0	99.04	Gypsy	I	I	LTR	Gypsy	Gmr17	INTACT
illumina_21638	Gm05	29567061	29569791	DEL	2731	0.212121	RIL_Gml1_Gm9-4	3188	2726	0	98.459	NON-LTR	I	I	LINE	L1	Gml1	NA
illumina_21642	Gm05	29630019	29630985	DEL	967	0.546392	RLG_Gmr4_Gm5-139	961	961	0	99.376	Gypsy	I	I	LTR	Gypsy	Gmr4	SOLO
nanopore_18268	Gm05	29667303	29667303	INS	1063	0.226804	RLC_Gmr6_Gm4-56	1071	1074	0	96.182	Copia	I	I	LTR	Copia	Gmr6	SOLO
nanopore_18314	Gm05	30158618	30159784	DEL	1167	0.091954	RLC_Gmr18_Gm6-14	1160	1159	0	98.447	Copia	I	I	LTR	Copia	Gmr18	SOLO
illumina_21702	Gm05	30349086	30352813	DEL	3728	0.191489	DTM_uuu_Gm5-78	3717	3717	0	100	DNA	II	I	TIR	Mutator	Ukn	NA
nanopore_18342	Gm05	30437728	30438720	DEL	993	0.106742	RLC_Gmr18_Gm5-36	988	988	0	100	Copia	I	I	LTR	Copia	Gmr18	SOLO
illumina_21715	Gm05	30466102	30467917	DEL	1816	0.193878	RLG_Gmr9_Gm5-219	1810	1810	0	100	Gypsy	I	I	LTR	Gypsy	Gmr9	SOLO
nanopore_18354	Gm05	30579578	30579578	INS	3328	0.204082	DTA_uuu_Gm15-3	3344	3347	0	98.207	DNA	II	I	TIR	hAT	Ukn	NA
nanopore_18365	Gm05	30674345	30682269	DEL	7925	0.178218	RLC_Gmr6_Gm5-70	9024	7925	0	100	Copia	I	I	LTR	Copia	Gmr6	INTACT
nanopore_18376	Gm05	30837436	30837436	INS	560	0.19898	RLG_Gmr17_Scaffold31-3	571	570	0	91.228	Gypsy	I	I	LTR	Gypsy	Gmr17	SOLO
illumina_21732	Gm05	30848728	30854219	DEL	5492	0.204082	RLC_Gmr41_Gm12-1	5463	5487	0	98.651	Copia	I	I	LTR	Copia	Gmr41	INTACT
nanopore_18379	Gm05	30855444	30855444	INS	1572	0.176768	RLG_Gmr9_Gm11-73	1619	1632	0	88.787	Gypsy	I	I	LTR	Gypsy	Gmr9	SOLO
nanopore_18393	Gm05	30931418	30931418	INS	427	0.191919	DTH_uuu_Gm20-44	452	451	0	93.126	DNA	II	I	TIR	PIF-Harbinge	Ukn	MITE/tourist
illumina_21758	Gm05	31152875	31156025	DEL	3151	0.367347	RLG_Gmr17_Gm5-31	3142	3142	0	99.777	Gypsy	I	I	LTR	Gypsy	Gmr17	INTACT
nanopore_18425	Gm05	31195135	31195135	INS	9115	0.166667	RLC_Gmr6_Gm1-80	9242	9251	0	97.179	Copia	I	I	LTR	Copia	Gmr6	INTACT
illumina_21799	Gm05	31309681	31311351	DEL	1671	0.241573	RLC_Gmr5_Gm4-3	1694	1697	0	95.875	Copia	I	I	LTR	Copia	Gmr5	SOLO
nanopore_18444	Gm05	31333866	31333866	INS	3016	0.302083	RLC_Gmr24_Gm14-68	3111	3122	0	90.935	Copia	I	I	LTR	Copia	Gmr24	SOLO
illumina_21806	Gm05	31343274	31343733	DEL	460	0.178161	DTH_uuu_Gm5-38	455	454	0	100	DNA	II	I	TIR	PIF-Harbinge	Ukn	MITE/tourist
illumina_21810	Gm05	31373685	31386797	DEL	13113	0.292929	RLG_Gmr30_Gm5-2	13139	13140	0	99.079	Gypsy	I	I	LTR	Gypsy	Gmr30	INTACT
illumina_21816	Gm05	31452948	31457551	DEL	4604	0.0841584	RLC_Gmr124_Gm5-1	4598	4597	0	100	Copia	I	I	LTR	Copia	Gmr124	INTACT
illumina_21821	Gm05	31462894	31464301	DEL	1408	0.606061	RLC_Gmr28_Gm5-5	1402	1402	0	100	Copia	I	I	LTR	Copia	Gmr28	INTACT
illumina_21861	Gm05	31836199	31838319	DEL	2121	0.029703	RLG_Gmr128_Gm5-1	2122	2118	0	100	Gypsy	I	I	LTR	Gypsy	Gmr128	INTACT
illumina_21871	Gm05	31878994	31879222	DEL	229	0.388889	DTM_uuu_Gm8-29	219	219	2.9e-112	100	DNA	II	I	TIR	Mutator	Ukn	NA
nanopore_18558	Gm05	32713554	32713554	INS	1118	0.730337	RLG_Gmr19_Gm3-46	1134	1141	0	94.917	Gypsy	I	I	LTR	Gypsy	Gmr19/diaspora	SOLO
nanopore_18570	Gm05	32965142	32965142	INS	1149	0.423469	RLC_Gmr18_Gm6-14	1160	1151	0	95.83	Copia	I	I	LTR	Copia	Gmr18	SOLO
nanopore_18598	Gm05	33270600	33270600	INS	3158	0.612245	RIL_Gml1_Gm19-7	3187	3180	0	97.264	NON-LTR	I	I	LINE	L1	Gml1	NA
nanopore_18600	Gm05	33281275	33281275	INS	377	0.876405	DTH_uuu_Gm13-18	407	388	1.04e-133	89.691	DNA	II	I	TIR	PIF-Harbinge	Ukn	MITE/tourist
illumina_21994	Gm05	33308832	33317391	DEL	8560	0.824468	RLC_Gmr6_Gm5-73	8533	8576	0	98.776	Copia	I	I	LTR	Copia	Gmr6	INTACT
illumina_22001	Gm05	33441084	33446490	DEL	5407	0.862745	RLC_Gmr41_Gm5-7	5401	5401	0	99.926	Copia	I	I	LTR	Copia	Gmr41	INTACT
illumina_22002	Gm05	33441124	33446497	DEL	5374	0.647727	RLC_Gmr41_Gm5-7	5401	5367	0	99.925	Copia	I	I	LTR	Copia	Gmr41	INTACT
nanopore_18724	Gm05	34601812	34601812	INS	5221	0.21875	RLC_Gmr41_Gm4-13	5401	5411	0	94.142	Copia	I	I	LTR	Copia	Gmr41	INTACT
illumina_22123	Gm05	34815511	34816631	DEL	1121	0.3	DTM_uuu_Gm5-92	1111	1111	0	100	DNA	II	I	TIR	Mutator	Ukn	NA
nanopore_18743	Gm05	35003949	35003949	INS	9447	0.378947	RLC_Gmr2_Gm11-26	9709	9739	0	95.041	Copia	I	I	LTR	Copia	Gmr2/SIRE	INTACT
illumina_22154	Gm05	35121964	35123461	DEL	1498	0.289474	DTM_uuu_Gm5-94	1486	1486	0	100	DNA	II	I	TIR	Mutator	Ukn	NA
illumina_22215	Gm05	35665594	35666868	DEL	1275	0.289474	DTM_uuu_Gm5-96	1264	1264	0	100	DNA	II	I	TIR	Mutator	Ukn	NA
nanopore_18811	Gm05	35753897	35753897	INS	5754	0.0851064	RLG_Gmr220_Gm10-1	5262	5376	0	88.579	Gypsy	I	I	LTR	Gypsy	Gmr220	INTACT
illumina_22271	Gm05	36102133	36107072	DEL	4940	0.916667	RLG_Gmr488_Gm3-1	4984	4459	0	71.9	Gypsy	I	I	LTR	Gypsy	Gmr488	INTACT
illumina_22273	Gm05	36123023	36123341	DEL	319	0.25	RLC_Gmr49_Gm5-1	313	313	2.32e-164	100	Copia	I	I	LTR	Copia	Gmr49	SOLO
nanopore_18927	Gm05	36441771	36441771	INS	1292	0.185567	RLG_Gmr43_Gm14-13	1352	1357	0	89.315	Gypsy	I	I	LTR	Gypsy	Gmr43	SOLO
illumina_22366	Gm05	37291697	37294280	DEL	2584	0.156863	RLC_Gmr28_Gm5-6	2566	2565	0	100	Copia	I	I	LTR	Copia	Gmr28	INTACT
illumina_22367	Gm05	37291716	37294287	DEL	2572	0.923529	RLC_Gmr28_Gm5-6	2566	2566	0	100	Copia	I	I	LTR	Copia	Gmr28	INTACT
nanopore_18995	Gm05	37439615	37439615	INS	1167	0.1875	DTM_uuu_Gm1-72	1253	1257	0	87.271	DNA	II	I	TIR	Mutator	Ukn	NA
nanopore_19045	Gm05	37939562	37939562	INS	340	0.287879	RLG_Gmr472_Gm16-2	334	334	1.96e-150	95.509	Gypsy	I	I	LTR	Gypsy	Gmr472	SOLO
illumina_22537	Gm05	38708138	38718089	DEL	9952	0.560606	DTM_uuu_Gm10-16	10469	8566	0	97.829	DNA	II	I	TIR	Mutator	Ukn	NA
nanopore_19184	Gm05	38850726	38850726	INS	3563	0.049505	RLC_Gmr41_Gm13-5	3654	3660	0	95.328	Copia	I	I	LTR	Copia	Gmr41	INTACT
nanopore_19185	Gm05	38864386	38864386	INS	5369	0.851064	RLG_Gmr174_Gm2-1	5434	5439	0	97.444	Gypsy	I	I	LTR	Gypsy	Gmr174	INTACT
nanopore_19217	Gm05	39219933	39219933	INS	2603	0.807692	DTA_uuu_Gm7-5	2625	2612	0	98.047	DNA	II	I	TIR	hAT	Ukn	NA
illumina_22632	Gm05	39672088	39675635	DEL	3548	0.916667	RLC_Gmr41_Gm5-8	3542	3540	0	100	Copia	I	I	LTR	Copia	Gmr41	INTACT
illumina_22640	Gm05	39758962	39760196	DEL	1235	0.935484	DTM_uuu_Gm5-108	1224	1224	0	100	DNA	II	I	TIR	Mutator	Ukn	NA
illumina_22662	Gm05	39908755	39909202	DEL	448	0.938144	DTH_uuu_Gm5-60	446	444	0	100	DNA	II	I	TIR	PIF-Harbinge	Ukn	MITE/tourist
nanopore_19356	Gm05	40379343	40379343	INS	608	0.75	RLC_Gmr124_Gm17-2	610	590	0	87.458	Copia	I	I	LTR	Copia	Gmr124	SOLO
nanopore_19358	Gm05	40382973	40382973	INS	6021	0.408163	DTH_uuu_Gm7-88	6094	6114	0	97.498	DNA	II	I	TIR	PIF-Harbinge	Ukn	NA
nanopore_19387	Gm05	40670221	40670221	INS	216	0.930556	DTM_uuu_Gm8-29	219	219	2.81e-87	93.607	DNA	II	I	TIR	Mutator	Ukn	NA
nanopore_19424	Gm05	40824215	40824215	INS	398	0.22449	DTH_uuu_Gm7-61	407	405	4.92e-162	92.593	DNA	II	I	TIR	PIF-Harbinge	Ukn	MITE/tourist
nanopore_19426	Gm05	40849767	40849767	INS	3579	0.255319	RLC_Gmr42_Gm3-4	3632	3644	0	94.923	Copia	I	I	LTR	Copia	Gmr42	INTACT
illumina_22780	Gm05	41050833	41051487	DEL	655	0.737113	RLG_Gmr3_Gm5-72	649	649	0	100	Gypsy	I	I	LTR	Gypsy	Gmr3	SOLO
nanopore_19475	Gm05	41066031	41066031	INS	1085	0.1875	RLC_Gmr6_Gm14-20	1349	1093	0	98.17	Copia	I	I	LTR	Copia	Gmr6	SOLO
nanopore_19538	Gm05	42041018	42041018	INS	5329	0.0520833	RLC_Gmr41_Gm18-15	5401	5405	0	97.965	Copia	I	I	LTR	Copia	Gmr41	INTACT
nanopore_19593	Gm06	764787	764787	INS	2777	0.211111	RLG_Gmr67_Gm20-2	2854	2912	0	90.488	Gypsy	I	I	LTR	Gypsy	Gmr67	SOLO
illumina_22954	Gm06	1047795	1054524	DEL	6730	0.505102	RLG_Gmr17_Gm16-14	6785	6284	0	95.751	Gypsy	I	I	LTR	Gypsy	Gmr17	INTACT
nanopore_19636	Gm06	1248539	1248539	INS	3561	0.0473684	RLC_Gmr41_Gm13-5	3654	3663	0	94.786	Copia	I	I	LTR	Copia	Gmr41	INTACT
illumina_23006	Gm06	1417157	1426623	DEL	9467	0.0959596	DTM_uuu_Gm6-2	9439	8779	0	98.998	DNA	II	I	TIR	Mutator	Ukn	NA
illumina_23022	Gm06	1750029	1751156	DEL	1128	0.175258	RLC_Gmr18_Gm6-1	1122	1121	0	100	Copia	I	I	LTR	Copia	Gmr18	SOLO
nanopore_19708	Gm06	2484367	2484367	INS	3168	0.309278	RIL_Gml1_Gm19-7	3187	3190	0	97.116	NON-LTR	I	I	LINE	L1	Gml1	NA
nanopore_19709	Gm06	2484384	2484384	INS	3185	0.311224	RIL_Gml1_Gm19-7	3187	3203	0	96.847	NON-LTR	I	I	LINE	L1	Gml1	NA
nanopore_19727	Gm06	2522363	2522363	INS	3764	0.438776	RLC_Gmr540_Gm13-3	3819	3821	0	96.153	Copia	I	I	LTR	Copia	Gmr540	LTR_INTACT
illumina_23086	Gm06	2686412	2690216	DEL	3805	0.180412	RLC_Gmr540_Gm13-3	3819	3835	0	94.263	Copia	I	I	LTR	Copia	Gmr540	LTR_INTACT
illumina_23282	Gm06	5803814	5804133	DEL	320	0.0204082	DTH_uuu_Gm6-15	321	320	2.99e-168	100	DNA	II	I	TIR	PIF-Harbinge	Ukn	MITE/tourist
illumina_23332	Gm06	6615420	6621674	DEL	6255	0.131313	RLC_Gmr22_Gm6-1	6225	6249	0	99.616	Copia	I	I	LTR	Copia	Gmr22	INTACT
illumina_23339	Gm06	6800050	6805521	DEL	5472	0.232323	RLC_Gmr41_Gm6-1	5466	5465	0	100	Copia	I	I	LTR	Copia	Gmr41	INTACT
illumina_23364	Gm06	7030688	7042918	DEL	12231	0.353535	RLG_Gmr30_Gm16-4	13090	11887	0	97.628	Gypsy	I	I	LTR	Gypsy	Gmr30	INTACT
illumina_23399	Gm06	7855097	7860209	DEL	5113	0.635417	DTM_uuu_Gm6-17	5102	5102	0	100	DNA	II	I	TIR	Mutator	Ukn	NA
illumina_23466	Gm06	9017572	9018910	DEL	1339	0.0927835	RLG_Gmr43_Gm7-9	1333	1335	0	90.262	Gypsy	I	I	LTR	Gypsy	Gmr43	SOLO
nanopore_20029	Gm06	9059674	9059674	INS	5345	0.103093	RLC_Gmr41_Gm6-9	5397	5320	0	94.549	Copia	I	I	LTR	Copia	Gmr41	INTACT
illumina_23476	Gm06	9121334	9126124	DEL	4791	0.838542	RLC_Gmr71_Scaffold349-1	4785	4784	0	99.937	Copia	I	I	LTR	Copia	Gmr71	INTACT
illumina_23522	Gm06	9770480	9771788	DEL	1309	0.0618557	DTM_uuu_Gm6-19	1299	1299	0	100	DNA	II	I	TIR	Mutator	Ukn	NA
illumina_23636	Gm06	11750790	11755940	DEL	5151	0.445	RLG_Gmr132_Gm6-1	5145	5145	0	100	Gypsy	I	I	LTR	Gypsy	Gmr132	INTACT
nanopore_20202	Gm06	12982218	12982218	INS	5072	0.477273	DTM_uuu_Gm2-63	5151	5184	0	94.483	DNA	II	I	TIR	Mutator	Ukn	NA
illumina_23765	Gm06	13590581	13590581	INS	197	0.685393	RLG_Gmr191_Gm5-1	181	181	1.54e-74	94.475	Gypsy	I	I	LTR	Gypsy	Gmr191	SOLO
nanopore_20273	Gm06	13673172	13673172	INS	2277	0.132979	RLC_Gmr24_Gm13-41	2258	2313	0	92.477	Copia	I	I	LTR	Copia	Gmr24	SOLO
illumina_23785	Gm06	13766644	13773046	DEL	6403	0.651515	RLC_Gmr7_Gm6-1	6397	6397	0	100	Copia	I	I	LTR	Copia	Gmr7	INTACT
nanopore_20289	Gm06	13803512	13803512	INS	805	0.0612245	DTM_uuu_Gm1-108	805	810	3.2e-82	74.815	DNA	II	I	TIR	Mutator	Ukn	NA
nanopore_20337	Gm06	13918572	13918572	INS	4835	0.0526316	RLC_Gmr71_Scaffold349-1	4785	4640	0	96.961	Copia	I	I	LTR	Copia	Gmr71	INTACT
nanopore_20342	Gm06	13991031	13991031	INS	12798	0.857895	RLG_Gmr30_Gm6-2	13058	13087	0	93.352	Gypsy	I	I	LTR	Gypsy	Gmr30	INTACT
illumina_23902	Gm06	14848324	14849116	DEL	793	0.604167	DTM_uuu_Gm8-97	791	795	0	91.572	DNA	II	I	TIR	Mutator	Ukn	NA
nanopore_20439	Gm06	14859785	14859785	INS	1293	0.0412371	RLG_Gmr11_Gm11-2	1349	1359	0	88.521	Gypsy	I	I	LTR	Gypsy	Gmr11/calypso	SOLO
illumina_23970	Gm06	15416263	15417290	DEL	1028	0.64	RLC_Gmr18_Gm6-2	1022	1021	0	100	Copia	I	I	LTR	Copia	Gmr18	SOLO
nanopore_20517	Gm06	15472745	15472745	INS	3543	0.0612245	RLC_Gmr41_Gm2-4	3571	3573	0	97.705	Copia	I	I	LTR	Copia	Gmr41	INTACT
illumina_23983	Gm06	15481470	15486633	DEL	5164	0.678218	DTM_uuu_Gm2-63	5151	5151	0	99.553	DNA	II	I	TIR	Mutator	Ukn	NA
illumina_23997	Gm06	15577005	15581349	DEL	4345	0.762376	DTH_uuu_Gm6-77	4341	4341	0	100	DNA	II	I	TIR	PIF-Harbinge	Ukn	NA
illumina_24007	Gm06	15661229	15662489	DEL	1261	0.755	DTM_uuu_Gm6-31	1250	1250	0	100	DNA	II	I	TIR	Mutator	Ukn	NA
nanopore_20559	Gm06	15784049	15784049	INS	3149	0.173913	RIL_Gml1_Gm10-1	3175	3179	0	97.075	NON-LTR	I	I	LINE	L1	Gml1	NA
illumina_24026	Gm06	15803145	15803690	DEL	546	0.335052	DTM_uuu_Gm6-32	536	536	0	100	DNA	II	I	TIR	Mutator	Ukn	NA
illumina_24035	Gm06	15865617	15871850	DEL	6234	0.825	RLC_Gmr22_Gm6-2	6228	6228	0	99.888	Copia	I	I	LTR	Copia	Gmr22	INTACT
nanopore_20617	Gm06	16112769	16112769	INS	6213	0.393939	RLC_Gmr7_Gm5-3	6294	6308	0	96.766	Copia	I	I	LTR	Copia	Gmr7	INTACT
nanopore_20618	Gm06	16115454	16115454	INS	1109	0.378947	RLC_Gmr6_Gm18-114	1122	1123	0	94.479	Copia	I	I	LTR	Copia	Gmr6	SOLO
nanopore_20667	Gm06	16497758	16497758	INS	9614	0.783333	RLC_Gmr2_Gm15-71	9832	9917	0	91.953	Copia	I	I	LTR	Copia	Gmr2/SIRE	INTACT
nanopore_20756	Gm06	17516772	17517871	DEL	1100	0.166667	RLC_Gmr6_Gm6-4	1094	1094	0	100	Copia	I	I	LTR	Copia	Gmr6	SOLO
illumina_24221	Gm06	17743918	17746326	DEL	2409	0.556701	RLC_Gmr24_Gm2-37	2396	2402	0	95.504	Copia	I	I	LTR	Copia	Gmr24	SOLO
illumina_24243	Gm06	18116784	18117881	DEL	1098	0.56383	RLC_Gmr6_Gm6-7	1092	1092	0	100	Copia	I	I	LTR	Copia	Gmr6	SOLO
illumina_24304	Gm06	18590239	18597410	DEL	7172	0.319149	RLC_Gmr5_Gm6-5	7166	7164	0	100	Copia	I	I	LTR	Copia	Gmr5	INTACT
illumina_24330	Gm06	18885378	18888307	DEL	2930	0.106383	RLC_Gmr24_Gm6-7	2924	2924	0	100	Copia	I	I	LTR	Copia	Gmr24	SOLO
illumina_24336	Gm06	18943858	18944178	DEL	321	0.102041	RLG_Gmr380_Gm6-3	315	314	6.5e-165	100	Gypsy	I	I	LTR	Gypsy	Gmr380	SOLO
nanopore_20909	Gm06	18992231	18992231	INS	9618	0.585106	RLC_Gmr2_Gm7-51	9866	9937	0	91.356	Copia	I	I	LTR	Copia	Gmr2/SIRE	INTACT
nanopore_20918	Gm06	19113829	19113829	INS	989	0.210526	RLC_Gmr18_Gm1-29	1123	990	0	95.455	Copia	I	I	LTR	Copia	Gmr18	SOLO
nanopore_20935	Gm06	19213059	19213059	INS	3156	0.230769	RLC_Gmr24_Gm18-121	2830	2823	0	86.043	Copia	I	I	LTR	Copia	Gmr24	SOLO
nanopore_20939	Gm06	19273942	19273942	INS	12610	0.193548	RLG_Gmr30_Gm19-5	12818	12879	0	93.75	Gypsy	I	I	LTR	Gypsy	Gmr30	INTACT
nanopore_20962	Gm06	19426428	19426428	INS	1023	0.19697	RLC_Gmr18_Gm19-6	1158	1033	0	95.644	Copia	I	I	LTR	Copia	Gmr18	SOLO
nanopore_20966	Gm06	19444773	19449987	DEL	5215	0.21875	RLG_Gmr3_Gm6-4	5296	4806	0	99.73	Gypsy	I	I	LTR	Gypsy	Gmr3	INTACT
illumina_24403	Gm06	19469718	19471864	DEL	2147	0.349206	RLG_Gmr9_Gm6-2	2143	2143	0	99.953	Gypsy	I	I	LTR	Gypsy	Gmr9	SOLO
nanopore_20999	Gm06	19538264	19538264	INS	2543	0.583333	RLC_Gmr28_Gm5-6	2566	2566	0	93.726	Copia	I	I	LTR	Copia	Gmr28	INTACT
nanopore_21014	Gm06	19660613	19660613	INS	8812	0.534091	RLC_Gmr2_Gm20-29	9094	9153	0	93.008	Copia	I	I	LTR	Copia	Gmr2/SIRE	INTACT
illumina_24440	Gm06	20015803	20021340	DEL	5538	0.119048	RLG_Gmr4_Gm18-193	5526	5533	0	99.458	Gypsy	I	I	LTR	Gypsy	Gmr4	INTACT
nanopore_21037	Gm06	20080094	20080094	INS	9758	0.489247	RLC_Gmr2_Gm13-28	9777	8686	0	91.411	Copia	I	I	LTR	Copia	Gmr2/SIRE	INTACT
nanopore_21063	Gm06	20297041	20297041	INS	3794	0.0885417	RLG_Gmr21_Gm9-31	3830	3858	0	93.987	Gypsy	I	I	LTR	Gypsy	Gmr21	SOLO
nanopore_21091	Gm06	20727736	20727736	INS	9359	0.518519	RLG_Gmr1_Gm8-48	10387	9671	0	87.064	Gypsy	I	I	LTR	Gypsy	Gmr1	INTACT
nanopore_21092	Gm06	20727738	20727738	INS	9000	0.518519	RLG_Gmr1_Gm8-48	10387	9525	0	81.89	Gypsy	I	I	LTR	Gypsy	Gmr1	INTACT
illumina_24489	Gm06	20789135	20795326	DEL	6192	0.130208	RLC_Gmr22_Gm6-4	6192	6192	0	100	Copia	I	I	LTR	Copia	Gmr22	INTACT
nanopore_21114	Gm06	20913957	20913957	INS	1012	0.602151	RLC_Gmr18_Gm1-59	1032	1030	0	95.728	Copia	I	I	LTR	Copia	Gmr18	SOLO
illumina_24525	Gm06	21250460	21260484	DEL	10025	0.790816	RLC_Gmr2_Gm6-3	10019	10018	0	99.89	Copia	I	I	LTR	Copia	Gmr2/SIRE	INTACT
nanopore_21141	Gm06	21310209	21310209	INS	5184	0.0714286	RLG_Gmr3_Gm20-15	5314	5324	0	95.285	Gypsy	I	I	LTR	Gypsy	Gmr3	INTACT
nanopore_21144	Gm06	21316347	21316347	INS	5360	0.139175	RLC_Gmr41_Gm16-1	5399	4919	0	96.219	Copia	I	I	LTR	Copia	Gmr41	INTACT
nanopore_21145	Gm06	21400511	21400511	INS	9485	0.118557	RLC_Gmr2_Gm6-22	9850	9011	0	92.953	Copia	I	I	LTR	Copia	Gmr2/SIRE	INTACT
nanopore_21149	Gm06	21464754	21464754	INS	964	0.137755	RLG_Gmr4_Gm4-127	963	963	0	98.962	Gypsy	I	I	LTR	Gypsy	Gmr4	SOLO
nanopore_21169	Gm06	21612131	21612131	INS	9485	0.551136	RLC_Gmr2_Gm5-17	9677	9743	0	93.175	Copia	I	I	LTR	Copia	Gmr2/SIRE	INTACT
nanopore_21170	Gm06	21631080	21631080	INS	977	0.404255	RLC_Gmr2_Gm9-63	1000	1001	0	95.005	Copia	I	I	LTR	Copia	Gmr2/SIRE	SOLO
illumina_24573	Gm06	21809971	21816461	DEL	6491	0.72449	RLG_Gmr4_Gm6-14	6485	6484	0	99.985	Gypsy	I	I	LTR	Gypsy	Gmr4	INTACT
illumina_24589	Gm06	21927468	21936019	DEL	8552	0.747423	RLC_Gmr6_Gm14-18	8589	7053	0	98.313	Copia	I	I	LTR	Copia	Gmr6	INTACT
illumina_24607	Gm06	22206777	22216054	DEL	9278	0.726804	RLC_Gmr2_Gm6-4	9272	9272	0	100	Copia	I	I	LTR	Copia	Gmr2/SIRE	INTACT
nanopore_21232	Gm06	22467548	22467548	INS	9546	0.712644	RLC_Gmr2_Gm1-2	9775	9843	0	91.039	Copia	I	I	LTR	Copia	Gmr2/SIRE	INTACT
illumina_24640	Gm06	22652353	22657113	DEL	4761	0.397959	RLG_Gmr96_Gm6-1	5130	4761	0	100	Gypsy	I	I	LTR	Gypsy	Gmr96	INTACT
nanopore_21249	Gm06	22840989	22840989	INS	8557	0.695402	RLC_Gmr6_Gm7-70	8626	8635	0	98.332	Copia	I	I	LTR	Copia	Gmr6	INTACT
nanopore_21256	Gm06	23229176	23231105	DEL	1930	0.490741	RLG_Gmr9_Gm6-20	1925	1925	0	100	Gypsy	I	I	LTR	Gypsy	Gmr9	SOLO
illumina_24668	Gm06	23248711	23257973	DEL	9263	0.662651	RLC_Gmr2_Gm6-15	9278	9277	0	99.418	Copia	I	I	LTR	Copia	Gmr2/SIRE	INTACT
nanopore_21294	Gm06	23905910	23915867	DEL	9958	0.184211	RLC_Gmr2_Gm6-9	9952	9949	0	100	Copia	I	I	LTR	Copia	Gmr2/SIRE	INTACT
nanopore_21295	Gm06	23960815	23960815	INS	9629	0.645161	RLC_Gmr2_Gm15-60	9771	8771	0	90.149	Copia	I	I	LTR	Copia	Gmr2/SIRE	INTACT
nanopore_21303	Gm06	24174938	24174938	INS	9152	0.697802	RLC_Gmr6_Gm15-8	9238	9257	0	97.883	Copia	I	I	LTR	Copia	Gmr6	INTACT
illumina_24699	Gm06	24188928	24208975	DEL	20048	0.564516	RLG_Gmr9_Gm20-14	20025	17884	0	96.159	Gypsy	I	I	LTR	Gypsy	Gmr9	INTACT
illumina_24700	Gm06	24188945	24208975	DEL	20031	0.140625	RLG_Gmr9_Gm20-14	20025	17884	0	96.159	Gypsy	I	I	LTR	Gypsy	Gmr9	INTACT
nanopore_21315	Gm06	24432268	24434210	DEL	1943	0.25	RLG_Gmr9_Gm6-40	1937	1935	0	99.948	Gypsy	I	I	LTR	Gypsy	Gmr9	SOLO
illumina_24708	Gm06	24553085	24562342	DEL	9258	0.287234	RLC_Gmr2_Gm6-11	9277	9265	0	99.493	Copia	I	I	LTR	Copia	Gmr2/SIRE	INTACT
nanopore_21335	Gm06	24670635	24670635	INS	6467	0.711957	RLG_Gmr4_Gm3-167	6487	6489	0	98.906	Gypsy	I	I	LTR	Gypsy	Gmr4	INTACT
nanopore_21341	Gm06	24859841	24869124	DEL	9284	0.636986	RLC_Gmr2_Gm6-15	9278	9277	0	99.935	Copia	I	I	LTR	Copia	Gmr2/SIRE	INTACT
nanopore_21350	Gm06	25126662	25126662	INS	8940	0.662921	RLC_Gmr2_Gm17-23	9246	9301	0	92.356	Copia	I	I	LTR	Copia	Gmr2/SIRE	INTACT
nanopore_21399	Gm06	25522892	25522892	INS	9615	0.566265	RLC_Gmr2_Gm10-55	9843	9935	0	91.324	Copia	I	I	LTR	Copia	Gmr2/SIRE	INTACT
nanopore_21419	Gm06	25621034	25621034	INS	9503	0.719388	RLC_Gmr2_Gm2-2	9775	9863	0	90.642	Copia	I	I	LTR	Copia	Gmr2/SIRE	INTACT
illumina_24756	Gm06	25651796	25657308	DEL	5513	0.702247	RLG_Gmr4_Gm6-54	5507	5507	0	100	Gypsy	I	I	LTR	Gypsy	Gmr4	INTACT
illumina_24764	Gm06	25887911	25893443	DEL	5533	0.766304	RLG_Gmr4_Gm6-51	5532	5532	0	99.946	Gypsy	I	I	LTR	Gypsy	Gmr4	INTACT
nanopore_21438	Gm06	25930230	25930230	INS	1622	0.505495	RLG_Gmr9_Gm16-59	1642	1649	0	95.573	Gypsy	I	I	LTR	Gypsy	Gmr9	SOLO
nanopore_21440	Gm06	25982566	25982566	INS	1229	0.517045	RLC_Gmr2_Gm11-38	1251	1257	0	92.204	Copia	I	I	LTR	Copia	Gmr2/SIRE	SOLO
nanopore_21479	Gm06	26976797	26976797	INS	9569	0.691011	RLC_Gmr2_Gm18-19	9829	8294	0	91.837	Copia	I	I	LTR	Copia	Gmr2/SIRE	INTACT
nanopore_21508	Gm06	27173690	27173690	INS	9666	0.506329	RLC_Gmr2_Gm15-47	9781	8792	0	90.958	Copia	I	I	LTR	Copia	Gmr2/SIRE	INTACT
nanopore_21509	Gm06	27200999	27200999	INS	1182	0.40625	RLC_Gmr2_Gm16-30	1201	1212	0	91.749	Copia	I	I	LTR	Copia	Gmr2/SIRE	SOLO
nanopore_21521	Gm06	27385295	27386445	DEL	1151	0.24359	RLC_Gmr2_Gm6-12	1145	1144	0	99.913	Copia	I	I	LTR	Copia	Gmr2/SIRE	SOLO
nanopore_21537	Gm06	27565411	27565411	INS	9596	0.703125	RLC_Gmr2_Gm18-54	9831	9851	0	95.473	Copia	I	I	LTR	Copia	Gmr2/SIRE	INTACT
nanopore_21538	Gm06	27573939	27574921	DEL	983	0.363636	RLG_Gmr4_Gm6-38	977	977	0	100	Gypsy	I	I	LTR	Gypsy	Gmr4	SOLO
nanopore_21539	Gm06	27592276	27592276	INS	9531	0.473118	RLC_Gmr2_Gm6-18	9782	9538	0	90.826	Copia	I	I	LTR	Copia	Gmr2/SIRE	INTACT
illumina_24828	Gm06	27618834	27628560	DEL	9727	0.721053	RLC_Gmr2_Gm15-63	9721	9735	0	98.346	Copia	I	I	LTR	Copia	Gmr2/SIRE	INTACT
nanopore_21546	Gm06	27743705	27743705	INS	9134	0.725275	RLC_Gmr6_Gm1-102	9243	9245	0	98.421	Copia	I	I	LTR	Copia	Gmr6	INTACT
nanopore_21559	Gm06	27910911	27911880	DEL	970	0.532258	RLG_Gmr4_Gm6-68	964	964	0	100	Gypsy	I	I	LTR	Gypsy	Gmr4	SOLO
nanopore_21563	Gm06	28046711	28052297	DEL	5587	0.427083	RLG_Gmr4_Gm13-24	5543	5180	0	99.228	Gypsy	I	I	LTR	Gypsy	Gmr4	INTACT
nanopore_21564	Gm06	28055957	28057903	DEL	1947	0.384615	RLG_Gmr9_Gm6-95	1945	1944	0	100	Gypsy	I	I	LTR	Gypsy	Gmr9	SOLO
illumina_24902	Gm06	28164455	28166619	DEL	2165	0.681319	RLG_Gmr9_Gm6-96	2159	2159	0	99.954	Gypsy	I	I	LTR	Gypsy	Gmr9	SOLO
nanopore_21572	Gm06	28229532	28229532	INS	9479	0.677215	RLC_Gmr2_Gm7-13	9696	9750	0	93.179	Copia	I	I	LTR	Copia	Gmr2/SIRE	INTACT
illumina_24908	Gm06	28289261	28298522	DEL	9262	0.711957	RLC_Gmr2_Gm3-17	9262	9262	0	99.331	Copia	I	I	LTR	Copia	Gmr2/SIRE	INTACT
nanopore_21580	Gm06	28367193	28367193	INS	5517	0.484043	RLG_Gmr4_Gm1-256	5532	5535	0	98.808	Gypsy	I	I	LTR	Gypsy	Gmr4	INTACT
nanopore_21585	Gm06	28443026	28443026	INS	9438	0.696629	RLC_Gmr2_Gm2-26	9736	9756	0	92.456	Copia	I	I	LTR	Copia	Gmr2/SIRE	INTACT
nanopore_21594	Gm06	28473571	28473571	INS	1620	0.270833	RLG_Gmr9_Gm14-237	1649	1648	0	96.177	Gypsy	I	I	LTR	Gypsy	Gmr9	SOLO
illumina_24922	Gm06	28678308	28687570	DEL	9263	0.592857	RLC_Gmr2_Gm1-5	9273	9297	0	97.505	Copia	I	I	LTR	Copia	Gmr2/SIRE	INTACT
illumina_24952	Gm06	29295852	29301384	DEL	5533	0.0742574	RLG_Gmr4_Gm19-155	5525	5527	0	99.638	Gypsy	I	I	LTR	Gypsy	Gmr4	INTACT
illumina_24957	Gm06	29467367	29468374	DEL	1008	0.0212766	RLG_Gmr1_Gm6-33	1006	1006	0	100	Gypsy	I	I	LTR	Gypsy	Gmr1	SOLO
nanopore_21630	Gm06	29508084	29509049	DEL	966	0.0208333	RLG_Gmr4_Gm6-87	960	960	0	100	Gypsy	I	I	LTR	Gypsy	Gmr4	SOLO
nanopore_21636	Gm06	29567666	29567666	INS	1061	0.0421053	RLG_Gmr4_Gm10-115	962	918	0	92.375	Gypsy	I	I	LTR	Gypsy	Gmr4	SOLO
nanopore_21643	Gm06	29625884	29625884	INS	976	0.0572917	RLG_Gmr4_Gm6-126	976	975	0	98.359	Gypsy	I	I	LTR	Gypsy	Gmr4	SOLO
illumina_24964	Gm06	29642555	29652769	DEL	10215	0.0707071	RLG_Gmr1_Gm6-35	10209	10209	0	100	Gypsy	I	I	LTR	Gypsy	Gmr1	INTACT
nanopore_21657	Gm06	29868904	29868904	INS	3829	0.0416667	RLG_Gmr21_Gm20-42	3906	3925	0	92.586	Gypsy	I	I	LTR	Gypsy	Gmr21	SOLO
nanopore_21659	Gm06	29904877	29914732	DEL	9856	0.0765306	RLC_Gmr2_Gm6-22	9850	9850	0	99.98	Copia	I	I	LTR	Copia	Gmr2/SIRE	INTACT
illumina_24978	Gm06	29943500	29944651	DEL	1152	0.786458	RLC_Gmr2_Gm6-39	1146	1146	0	100	Copia	I	I	LTR	Copia	Gmr2/SIRE	SOLO
illumina_24979	Gm06	29962048	29965889	DEL	3842	0.0735294	RLG_Gmr21_Gm6-22	3836	3835	0	100	Gypsy	I	I	LTR	Gypsy	Gmr21	SOLO
illumina_24992	Gm06	30260123	30269378	DEL	9256	0.764368	RLC_Gmr2_Gm6-25	9250	9250	0	99.946	Copia	I	I	LTR	Copia	Gmr2/SIRE	INTACT
nanopore_21688	Gm06	30363330	30372490	DEL	9161	0.359375	RLC_Gmr2_Gm15-9	9104	9157	0	97.324	Copia	I	I	LTR	Copia	Gmr2/SIRE	INTACT
illumina_25000	Gm06	30519401	30528493	DEL	9093	0.747059	RLC_Gmr2_Gm6-26	9079	9083	0	99.857	Copia	I	I	LTR	Copia	Gmr2/SIRE	INTACT
illumina_25004	Gm06	30606807	30627061	DEL	20255	0.0531915	RLG_Gmr9_Gm6-115	20203	20252	0	99.561	Gypsy	I	I	LTR	Gypsy	Gmr9	INTACT
nanopore_21702	Gm06	30637806	30637806	INS	472	0.702128	DTT_uuu_Gm12-37	483	484	0	94.835	DNA	II	I	TIR	Tc1-Mariner	Ukn	MITE/stowaway
nanopore_21703	Gm06	30684260	30684260	INS	946	0.0578947	RLG_Gmr4_Gm3-50	950	951	0	97.161	Gypsy	I	I	LTR	Gypsy	Gmr4	SOLO
illumina_25009	Gm06	30734041	30743480	DEL	9440	0.0808081	RLC_Gmr2_Gm6-30	9434	9434	0	100	Copia	I	I	LTR	Copia	Gmr2/SIRE	INTACT
nanopore_21728	Gm06	31183222	31183222	INS	510	0.0515464	RLG_Gmr17_Gm16-16	513	513	1.05e-174	89.084	Gypsy	I	I	LTR	Gypsy	Gmr17	SOLO
nanopore_21777	Gm06	31276365	31277497	DEL	1133	0.866337	RLC_Gmr2_Gm6-33	1126	1126	0	100	Copia	I	I	LTR	Copia	Gmr2/SIRE	SOLO
illumina_25323	Gm06	31520299	31529518	DEL	9220	0.605769	RLC_Gmr2_Gm6-36	9228	9238	0	98.441	Copia	I	I	LTR	Copia	Gmr2/SIRE	INTACT
nanopore_21923	Gm06	31615530	31615757	DEL	228	0.772727	RLG_Gmr17_Gm6-17	220	220	8.01e-113	100	Gypsy	I	I	LTR	Gypsy	Gmr17	SOLO
nanopore_21946	Gm06	31775227	31775227	INS	2843	0.427083	RLG_Gmr17_Scaffold69-2	2897	2811	0	97.51	Gypsy	I	I	LTR	Gypsy	Gmr17	INTACT
illumina_25906	Gm06	32087447	32097333	DEL	9887	0.117347	RLC_Gmr2_Gm6-37	9846	8984	0	99.154	Copia	I	I	LTR	Copia	Gmr2/SIRE	INTACT
nanopore_22080	Gm06	32464031	32464031	INS	1933	0.045	RLG_Gmr9_Gm14-205	1956	1967	0	95.475	Gypsy	I	I	LTR	Gypsy	Gmr9	SOLO
nanopore_22097	Gm06	32602868	32602868	INS	9021	0.0707071	RLC_Gmr2_Gm11-31	9402	9502	0	89.665	Copia	I	I	LTR	Copia	Gmr2/SIRE	INTACT
nanopore_22099	Gm06	32696919	32696919	INS	1611	0.0612245	RLG_Gmr9_Gm15-135	1644	1646	0	93.864	Gypsy	I	I	LTR	Gypsy	Gmr9	SOLO
nanopore_22103	Gm06	32793610	32813676	DEL	20067	0.021978	RLG_Gmr9_Gm6-135	20572	17530	0	99.572	Gypsy	I	I	LTR	Gypsy	Gmr9	INTACT
illumina_26030	Gm06	32831315	32840609	DEL	9295	0.0643564	RLC_Gmr2_Gm14-9	9285	9289	0	99.343	Copia	I	I	LTR	Copia	Gmr2/SIRE	INTACT
illumina_26034	Gm06	32853450	32854196	DEL	747	0.045	RLG_Gmr3_Gm17-69	907	748	0	99.198	Gypsy	I	I	LTR	Gypsy	Gmr3	SOLO
illumina_26102	Gm06	33298395	33299547	DEL	1153	0.97549	RLC_Gmr2_Gm6-47	1147	1147	0	100	Copia	I	I	LTR	Copia	Gmr2/SIRE	SOLO
nanopore_22172	Gm06	33529077	33529077	INS	1058	0.0416667	RLC_Gmr2_Gm18-6	1109	1100	0	90.909	Copia	I	I	LTR	Copia	Gmr2/SIRE	SOLO
nanopore_22187	Gm06	33627158	33627158	INS	9731	0.414894	RLC_Gmr2_Gm14-25	9967	10022	0	93.215	Copia	I	I	LTR	Copia	Gmr2/SIRE	INTACT
nanopore_22188	Gm06	33634399	33634399	INS	20515	0.75	RLG_Gmr9_Gm2-119	20648	16845	0	90.911	Gypsy	I	I	LTR	Gypsy	Gmr9	INTACT
nanopore_22193	Gm06	33698086	33698086	INS	12304	0.0337079	RLG_Gmr21_Gm14-56	12521	12575	0	94.497	Gypsy	I	I	LTR	Gypsy	Gmr21	INTACT
illumina_26246	Gm06	33807006	33808164	DEL	1159	0.792553	RLC_Gmr18_Gm6-14	1160	1159	0	100	Copia	I	I	LTR	Copia	Gmr18	SOLO
nanopore_22203	Gm06	33852669	33852669	INS	9475	0.716667	RLC_Gmr2_Gm7-15	9816	9869	0	91.995	Copia	I	I	LTR	Copia	Gmr2/SIRE	INTACT
nanopore_22205	Gm06	33858959	33868723	DEL	9765	0.487805	RLC_Gmr2_Gm6-49	9761	9761	0	99.959	Copia	I	I	LTR	Copia	Gmr2/SIRE	INTACT
illumina_26279	Gm06	34232794	34237830	DEL	5037	0.0714286	RLG_Gmr12_Gm6-9	5036	5036	0	100	Gypsy	I	I	LTR	Gypsy	Gmr12	INTACT
nanopore_22276	Gm06	34368893	34378188	DEL	9296	0.0412371	RLC_Gmr2_Gm6-50	9289	9289	0	100	Copia	I	I	LTR	Copia	Gmr2/SIRE	INTACT
nanopore_22278	Gm06	34408657	34408657	INS	3832	0.0434783	RLG_Gmr21_Scaffold27-1	3913	3925	0	92.535	Gypsy	I	I	LTR	Gypsy	Gmr21	SOLO
illumina_26293	Gm06	34430624	34434541	DEL	3918	0.0625	RLG_Gmr21_Gm6-34	3912	3912	0	100	Gypsy	I	I	LTR	Gypsy	Gmr21	SOLO
illumina_26295	Gm06	34452280	34456228	DEL	3949	0.0618557	RLG_Gmr21_Gm6-35	3943	3943	0	100	Gypsy	I	I	LTR	Gypsy	Gmr21	SOLO
illumina_26297	Gm06	34524328	34525509	DEL	1182	0.0707071	RLG_Gmr1_Gm6-55	1176	1176	0	100	Gypsy	I	I	LTR	Gypsy	Gmr1	SOLO
illumina_26308	Gm06	34730222	34731830	DEL	1609	0.075	RLG_Gmr9_Gm6-165	1603	1603	0	100	Gypsy	I	I	LTR	Gypsy	Gmr9	SOLO
nanopore_22308	Gm06	34751554	34752645	DEL	1092	0.0515464	RLC_Gmr6_Gm6-56	1084	1084	0	100	Copia	I	I	LTR	Copia	Gmr6	SOLO
nanopore_22328	Gm06	35003281	35012580	DEL	9300	0.0421053	RLC_Gmr2_Gm2-13	9283	9317	0	97.714	Copia	I	I	LTR	Copia	Gmr2/SIRE	INTACT
nanopore_22331	Gm06	35104503	35104503	INS	1114	0.0631579	RLG_Gmr12_Gm14-6	1127	1131	0	95.491	Gypsy	I	I	LTR	Gypsy	Gmr12	SOLO
illumina_26339	Gm06	35193618	35194778	DEL	1161	0.0555556	RLC_Gmr2_Gm6-53	1147	1147	0	100	Copia	I	I	LTR	Copia	Gmr2/SIRE	SOLO
illumina_26357	Gm06	35585506	35586487	DEL	982	0.0643564	RLG_Gmr4_Gm6-126	976	975	0	100	Gypsy	I	I	LTR	Gypsy	Gmr4	SOLO
nanopore_22370	Gm06	35666786	35666786	INS	981	0.0578947	RLG_Gmr4_Gm6-90	978	977	0	98.669	Gypsy	I	I	LTR	Gypsy	Gmr4	SOLO
nanopore_22375	Gm06	35707115	35707115	INS	10254	0.0909091	RLG_Gmr1_Gm6-41	10387	10423	0	96.383	Gypsy	I	I	LTR	Gypsy	Gmr1	INTACT
nanopore_22376	Gm06	35709248	35711512	DEL	2265	0.0638298	RLC_Gmr24_Gm6-28	2259	2259	0	100	Copia	I	I	LTR	Copia	Gmr24	SOLO
illumina_26371	Gm06	35788460	35791062	DEL	2603	0.0729167	RLG_Gmr17_Gm6-27	2563	2597	0	98.691	Gypsy	I	I	LTR	Gypsy	Gmr17	INTACT
illumina_26385	Gm06	36062456	36063601	DEL	1146	0.0891089	RLC_Gmr2_Gm6-54	1140	1140	0	100	Copia	I	I	LTR	Copia	Gmr2/SIRE	SOLO
nanopore_22408	Gm06	36143860	36153152	DEL	9293	0.0265957	RLC_Gmr2_Gm6-55	9282	9292	0	99.548	Copia	I	I	LTR	Copia	Gmr2/SIRE	INTACT
illumina_26418	Gm06	36415024	36420555	DEL	5532	0.095	RLG_Gmr4_Gm1-256	5532	4611	0	99.349	Gypsy	I	I	LTR	Gypsy	Gmr4	INTACT
nanopore_22448	Gm06	36462277	36462277	INS	9103	0.0891089	RLC_Gmr2_Gm14-10	9299	9353	0	92.954	Copia	I	I	LTR	Copia	Gmr2/SIRE	INTACT
nanopore_22449	Gm06	36485530	36494810	DEL	9281	0.0684211	RLC_Gmr2_Gm1-53	9277	9289	0	97.524	Copia	I	I	LTR	Copia	Gmr2/SIRE	INTACT
nanopore_22456	Gm06	36539214	36539214	INS	20461	0.0736842	RLG_Gmr9_Gm12-142	20873	17285	0	86.595	Gypsy	I	I	LTR	Gypsy	Gmr9	INTACT
nanopore_22474	Gm06	36827298	36827298	INS	3601	0.0931373	RLC_Gmr41_Gm1-1	3624	3632	0	96.669	Copia	I	I	LTR	Copia	Gmr41	INTACT
illumina_26441	Gm06	36827298	36827298	INS	440	0.0931373	RLC_Gmr41_Gm1-2	432	434	0	97.465	Copia	I	I	LTR	Copia	Gmr41	SOLO
illumina_26442	Gm06	36828602	36834007	DEL	5406	0.558824	RLC_Gmr41_Gm6-7	5399	5400	0	99.778	Copia	I	I	LTR	Copia	Gmr41	INTACT
nanopore_22519	Gm06	37052444	37052444	INS	9209	0.0867347	RLC_Gmr6_Gm1-80	9242	8052	0	98.025	Copia	I	I	LTR	Copia	Gmr6	INTACT
nanopore_22542	Gm06	37539999	37539999	INS	5511	0.0918367	RLG_Gmr4_Gm9-125	5533	5537	0	98.88	Gypsy	I	I	LTR	Gypsy	Gmr4	INTACT
illumina_26487	Gm06	37568112	37573156	DEL	5045	0.0918367	RLC_Gmr41_Gm6-8	5039	5037	0	100	Copia	I	I	LTR	Copia	Gmr41	INTACT
illumina_26490	Gm06	37592293	37593298	DEL	1006	0.095	RLC_Gmr2_Gm6-62	1000	999	0	100	Copia	I	I	LTR	Copia	Gmr2/SIRE	SOLO
nanopore_22551	Gm06	37694853	37694853	INS	2256	0.0537634	RLC_Gmr24_Gm2-7	2259	2262	0	97.834	Copia	I	I	LTR	Copia	Gmr24	SOLO
nanopore_22557	Gm06	37750283	37750283	INS	9443	0.0618557	RLC_Gmr2_Gm19-21	9726	9811	0	90.653	Copia	I	I	LTR	Copia	Gmr2/SIRE	INTACT
nanopore_22561	Gm06	37803150	37803150	INS	9433	0.0736842	RLC_Gmr2_Gm7-13	9696	9761	0	92.818	Copia	I	I	LTR	Copia	Gmr2/SIRE	INTACT
nanopore_22582	Gm06	37963933	37963933	INS	1083	0.683333	RLC_Gmr6_Gm3-79	1090	1090	0	96.789	Copia	I	I	LTR	Copia	Gmr6	SOLO
nanopore_22605	Gm06	38062944	38068560	DEL	5617	0.75	RLG_Gmr12_Gm6-15	5600	5609	0	99.768	Gypsy	I	I	LTR	Gypsy	Gmr12	INTACT
nanopore_22609	Gm06	38084960	38084960	INS	5546	0.505208	RLG_Gmr102_Scaffold39-1	5588	5596	0	97.963	Gypsy	I	I	LTR	Gypsy	Gmr102	INTACT
illumina_26559	Gm06	38137992	38142682	DEL	4691	0.0808081	RLC_Gmr31_Gm6-2	4690	4689	0	100	Copia	I	I	LTR	Copia	Gmr31	INTACT
nanopore_22644	Gm06	38254772	38254772	INS	983	0.0684211	RLC_Gmr2_Gm19-32	1000	1002	0	94.511	Copia	I	I	LTR	Copia	Gmr2/SIRE	SOLO
illumina_26572	Gm06	38265327	38270890	DEL	5564	0.0959596	RLG_Gmr12_Gm6-16	5558	5554	0	100	Gypsy	I	I	LTR	Gypsy	Gmr12	INTACT
nanopore_22652	Gm06	38369170	38369170	INS	1680	0.0876289	RLC_Gmr5_Gm2-121	1695	1703	0	94.011	Copia	I	I	LTR	Copia	Gmr5	SOLO
nanopore_22653	Gm06	38372962	38372962	INS	991	0.0625	RLG_Gmr4_Gm4-188	986	988	0	96.457	Gypsy	I	I	LTR	Gypsy	Gmr4	SOLO
nanopore_22676	Gm06	38855503	38856633	DEL	1131	0.0612245	RLG_Gmr12_Gm6-17	1125	1125	0	100	Gypsy	I	I	LTR	Gypsy	Gmr12	SOLO
nanopore_22683	Gm06	38866253	38866253	INS	9006	0.0891089	RLC_Gmr2_Gm14-13	9280	9331	0	92.595	Copia	I	I	LTR	Copia	Gmr2/SIRE	INTACT
nanopore_22764	Gm06	40166780	40166780	INS	9568	0.09375	RLC_Gmr2_Gm19-10	9828	9878	0	92.762	Copia	I	I	LTR	Copia	Gmr2/SIRE	INTACT
nanopore_22783	Gm06	40536900	40546184	DEL	9285	0.0515464	RLC_Gmr2_Gm6-63	9279	9279	0	100	Copia	I	I	LTR	Copia	Gmr2/SIRE	INTACT
nanopore_22797	Gm06	40679565	40685158	DEL	5594	0.0322581	RLG_Gmr4_Gm4-121	5535	5314	0	98.814	Gypsy	I	I	LTR	Gypsy	Gmr4	INTACT
nanopore_22811	Gm06	40813296	40813296	INS	3491	0.08	RLC_Gmr41_Gm18-7	3545	3557	0	94.434	Copia	I	I	LTR	Copia	Gmr41	INTACT
nanopore_22824	Gm06	40908545	40908545	INS	1071	0.223684	RLC_Gmr6_Gm4-75	1091	1092	0	95.879	Copia	I	I	LTR	Copia	Gmr6	SOLO
illumina_26827	Gm06	41002327	41003273	DEL	947	0.0969388	RLG_Gmr4_Gm6-152	950	946	0	100	Gypsy	I	I	LTR	Gypsy	Gmr4	SOLO
nanopore_22843	Gm06	41031929	41031929	INS	4536	0.0736842	RLC_Gmr354_Gm14-1	4584	4605	0	95.418	Copia	I	I	LTR	Copia	Gmr354	INTACT
illumina_26969	Gm06	42830457	42835117	DEL	4661	0.107143	RLC_Gmr45_Gm18-1	4651	4661	0	98.005	Copia	I	I	LTR	Copia	Gmr45	INTACT
nanopore_22969	Gm06	43037236	43037236	INS	9014	0.118557	RLC_Gmr2_Gm15-75	9315	9377	0	92.119	Copia	I	I	LTR	Copia	Gmr2/SIRE	INTACT
illumina_27001	Gm06	43160373	43160810	DEL	438	0.186869	RLC_Gmr41_Gm6-11	432	431	0	100	Copia	I	I	LTR	Copia	Gmr41	SOLO
illumina_27011	Gm06	43281767	43284337	DEL	2571	0.227723	RLC_Gmr28_Gm6-3	2564	2564	0	100	Copia	I	I	LTR	Copia	Gmr28	INTACT
illumina_27012	Gm06	43287973	43290237	DEL	2265	0.226804	RLC_Gmr24_Gm6-50	2258	2259	0	99.956	Copia	I	I	LTR	Copia	Gmr24	SOLO
illumina_27022	Gm06	43424035	43437231	DEL	13197	0.211111	RLG_Gmr30_Gm6-1	13190	13190	0	99.992	Gypsy	I	I	LTR	Gypsy	Gmr30	INTACT
illumina_27025	Gm06	43453745	43469802	DEL	16058	0.198925	RLG_Gmr9_Gm6-221	16057	16055	0	99.981	Gypsy	I	I	LTR	Gypsy	Gmr9	INTACT
nanopore_23013	Gm06	43882562	43882562	INS	1331	0.119792	RLG_Gmr11_Gm11-2	1349	1359	0	91.832	Gypsy	I	I	LTR	Gypsy	Gmr11/calypso	SOLO
illumina_27039	Gm06	43885431	43895695	DEL	10265	0.121053	RLG_Gmr1_Gm6-68	10265	10264	0	100	Gypsy	I	I	LTR	Gypsy	Gmr1	INTACT
illumina_27051	Gm06	43962869	43965474	DEL	2606	0.148515	RLC_Gmr15_Gm6-6	2599	2599	0	100	Copia	I	I	LTR	Copia	Gmr15	INTACT
nanopore_23029	Gm06	43974358	43974358	INS	1292	0.0697674	RLG_Gmr43_Gm12-7	1294	1294	0	93.354	Gypsy	I	I	LTR	Gypsy	Gmr43	SOLO
nanopore_23035	Gm06	43984293	43984564	DEL	272	0.159574	RLG_Gmr449_Gm6-1	265	264	3.38e-137	100	Gypsy	I	I	LTR	Gypsy	Gmr449	SOLO
illumina_27057	Gm06	43987258	43987674	DEL	417	0.181818	RLG_Gmr480_Gm6-1	410	410	0	98.78	Gypsy	I	I	LTR	Gypsy	Gmr480	SOLO
nanopore_23064	Gm06	44097266	44097266	INS	1200	0.316327	DTM_uuu_Gm4-21	1221	1224	0	93.791	DNA	II	I	TIR	Mutator	Ukn	NA
illumina_27166	Gm06	44203534	44205775	DEL	2242	0.333333	RLC_Gmr24_Gm6-55	2237	2236	0	99.955	Copia	I	I	LTR	Copia	Gmr24	SOLO
nanopore_23116	Gm06	44293159	44293159	INS	1315	0.0965909	RLG_Gmr43_Gm13-10	1336	1334	0	92.279	Gypsy	I	I	LTR	Gypsy	Gmr43	SOLO
nanopore_23142	Gm06	44436384	44438921	DEL	2538	0.457895	RLC_Gmr24_Gm6-56	2532	2529	0	100	Copia	I	I	LTR	Copia	Gmr24	SOLO
nanopore_23171	Gm06	44695277	44695277	INS	1091	0.283333	DTM_uuu_Gm3-42	1074	1085	0	88.018	DNA	II	I	TIR	Mutator	Ukn	NA
illumina_27448	Gm06	44788832	44791427	DEL	2596	0.316832	RLC_Gmr24_Gm6-59	2561	2561	0	100	Copia	I	I	LTR	Copia	Gmr24	SOLO
illumina_27533	Gm06	44921711	44923080	DEL	1370	0.494845	RLG_Gmr11_Gm6-7	1351	1351	0	100	Gypsy	I	I	LTR	Gypsy	Gmr11/calypso	SOLO
illumina_27564	Gm06	45037886	45044111	DEL	6226	0.479592	RLC_Gmr22_Gm14-2	6221	6225	0	98.892	Copia	I	I	LTR	Copia	Gmr22	INTACT
nanopore_23286	Gm06	45112681	45113072	DEL	392	0.392405	RLC_Gmr10_Gm6-8	384	384	0	100	Copia	I	I	LTR	Copia	Gmr10	SOLO
illumina_27608	Gm06	45227485	45228618	DEL	1134	0.7375	RLC_Gmr2_Gm6-65	1128	1127	0	99.823	Copia	I	I	LTR	Copia	Gmr2/SIRE	SOLO
nanopore_23328	Gm06	45327422	45327422	INS	6383	0.057377	RLC_Gmr7_Gm14-2	6423	6481	0	93.304	Copia	I	I	LTR	Copia	Gmr7	INTACT
nanopore_23329	Gm06	45329811	45329811	INS	4974	0.376289	DTM_uuu_Gm20-57	4910	4878	0	90.877	DNA	II	I	TIR	Mutator	Ukn	NA
nanopore_23330	Gm06	45332860	45332860	INS	3676	0.382979	RLC_Gmr41_Gm10-1	3618	3544	0	95.372	Copia	I	I	LTR	Copia	Gmr41	INTACT
nanopore_23331	Gm06	45332864	45332864	INS	4181	0.323529	RLC_Gmr41_Gm2-7	3621	3597	0	89.019	Copia	I	I	LTR	Copia	Gmr41	INTACT
nanopore_23332	Gm06	45333353	45333801	DEL	449	0.147887	DTH_uuu_Gm6-61	444	443	0	100	DNA	II	I	TIR	PIF-Harbinge	Ukn	MITE/tourist
illumina_27624	Gm06	45337153	45342603	DEL	5451	0.382653	RLG_Gmr54_Gm6-1	5430	5430	0	100	Gypsy	I	I	LTR	Gypsy	Gmr54	INTACT
illumina_27755	Gm06	45890359	45893373	DEL	3015	0.447917	RIL_Gml1_Gm1-8	3181	2979	0	98.657	NON-LTR	I	I	LINE	L1	Gml1	NA
illumina_27764	Gm06	45968311	45975663	DEL	7353	0.509804	RLG_Gmr11_Gm6-8	7346	7346	0	100	Gypsy	I	I	LTR	Gypsy	Gmr11/calypso	INTACT
illumina_27765	Gm06	45969626	45975664	DEL	6039	0.348039	RLG_Gmr11_Gm6-8	7346	6038	0	100	Gypsy	I	I	LTR	Gypsy	Gmr11/calypso	INTACT
illumina_27770	Gm06	46017653	46020851	DEL	3199	0.892473	RIL_Gml1_Gm18-2	3181	3179	0	99.308	NON-LTR	I	I	LINE	L1	Gml1	NA
illumina_27771	Gm06	46017674	46020851	DEL	3178	0.719512	RIL_Gml1_Gm18-2	3181	3179	0	99.308	NON-LTR	I	I	LINE	L1	Gml1	NA
nanopore_23483	Gm06	46081021	46081021	INS	3004	0.87766	RLG_Gmr17_Scaffold94-1	2894	2495	0	95.271	Gypsy	I	I	LTR	Gypsy	Gmr17	INTACT
nanopore_23486	Gm06	46097906	46097906	INS	9113	0.420792	RLC_Gmr6_Gm2-64	9235	9240	0	96.959	Copia	I	I	LTR	Copia	Gmr6	INTACT
nanopore_23489	Gm06	46121036	46121036	INS	8365	0.875	RLG_Gmr4_Gm19-43	8493	8506	0	96.673	Gypsy	I	I	LTR	Gypsy	Gmr4	INTACT
nanopore_23539	Gm06	46385472	46385472	INS	1017	0.396907	RLC_Gmr18_Gm7-1	1035	1034	0	95.841	Copia	I	I	LTR	Copia	Gmr18	SOLO
illumina_27820	Gm06	46388669	46389282	DEL	614	0.890625	RLG_Gmr17_Gm13-22	620	616	0	96.104	Gypsy	I	I	LTR	Gypsy	Gmr17	SOLO
nanopore_23652	Gm06	46735521	46735521	INS	4604	0.863095	RLC_Gmr66_Gm19-1	4679	4685	0	97.012	Copia	I	I	LTR	Copia	Gmr66	INTACT
nanopore_23661	Gm06	46804930	46804930	INS	1538	0.370588	DTM_uuu_Gm14-28	1605	1311	0	79.558	DNA	II	I	TIR	Mutator	Ukn	NA
nanopore_23669	Gm06	46867649	46867649	INS	4338	0.339286	DTH_uuu_Gm1-66	4350	4111	0	97.47	DNA	II	I	TIR	PIF-Harbinge	Ukn	NA
nanopore_23678	Gm06	46883688	46883688	INS	402	0.412088	DTH_uuu_Gm13-57	431	425	4.15e-108	84.471	DNA	II	I	TIR	PIF-Harbinge	Ukn	MITE/tourist
illumina_27881	Gm06	46906268	46911365	DEL	5098	0.03125	RLG_Gmr127_Gm6-1	5092	5092	0	100	Gypsy	I	I	LTR	Gypsy	Gmr127	INTACT
illumina_27923	Gm06	47131982	47145105	DEL	13124	0.474747	RLG_Gmr30_Gm6-3	13118	13118	0	99.985	Gypsy	I	I	LTR	Gypsy	Gmr30	INTACT
illumina_27953	Gm06	47331614	47333428	DEL	1815	0.532609	DTM_uuu_Gm6-86	1814	1814	0	100	DNA	II	I	TIR	Mutator	Ukn	NA
illumina_27981	Gm06	47454372	47457550	DEL	3179	0.0357143	RIL_Gml1_Gm6-4	3182	3179	0	100	NON-LTR	I	I	LINE	L1	Gml1	NA
nanopore_23794	Gm06	47485731	47485731	INS	346	0.266667	DTH_uuu_Gm3-33	380	342	1.39e-42	77.778	DNA	II	I	TIR	PIF-Harbinge	Ukn	MITE/tourist
nanopore_23796	Gm06	47485767	47485767	INS	423	0.69697	DTH_uuu_Gm18-31	453	411	2.51e-140	89.051	DNA	II	I	TIR	PIF-Harbinge	Ukn	MITE/tourist
illumina_28019	Gm06	47644140	47644140	INS	430	0.365979	RLG_Gmr129_Gm10-1	424	423	0	98.582	Gypsy	I	I	LTR	Gypsy	Gmr129	SOLO
nanopore_23870	Gm06	47855349	47855787	DEL	439	0.506944	RLC_Gmr41_Gm6-16	433	431	0	100	Copia	I	I	LTR	Copia	Gmr41	SOLO
illumina_28129	Gm06	47903980	47910576	DEL	6597	0.761538	RLC_Gmr39_Gm6-8	6591	6591	0	100	Copia	I	I	LTR	Copia	Gmr39	INTACT
nanopore_23958	Gm06	48366571	48366571	INS	843	0.214286	RLG_Gmr30_Gm9-2	887	720	0	94.722	Gypsy	I	I	LTR	Gypsy	Gmr30	SOLO
illumina_28209	Gm06	48386695	48389632	DEL	2938	0.786458	RLC_Gmr24_Gm12-3	2885	2599	0	95.229	Copia	I	I	LTR	Copia	Gmr24	SOLO
illumina_28225	Gm06	48424422	48424823	DEL	402	0.24	DTH_uuu_Gm19-12	387	385	4.18e-103	84.935	DNA	II	I	TIR	PIF-Harbinge	Ukn	MITE/tourist
nanopore_23998	Gm06	48833398	48833398	INS	3145	0.242105	RIL_Gml1_Gm12-6	3196	3174	0	97.7	NON-LTR	I	I	LINE	L1	Gml1	NA
illumina_28321	Gm06	48982113	48983008	DEL	896	0.409091	DTM_uuu_Gm6-94	887	886	0	100	DNA	II	I	TIR	Mutator	Ukn	NA
illumina_28333	Gm06	49066541	49067788	DEL	1248	0.0208333	DTM_uuu_Gm20-24	1250	1251	0	92.886	DNA	II	I	TIR	Mutator	Ukn	NA
nanopore_24076	Gm06	49202361	49202361	INS	2605	0.193878	DTA_uuu_Gm8-1	2624	2625	0	97.371	DNA	II	I	TIR	hAT	Ukn	NA
nanopore_24078	Gm06	49203321	49203321	INS	2594	0.232558	DTA_uuu_Gm8-1	2624	2615	0	96.558	DNA	II	I	TIR	hAT	Ukn	NA
illumina_28360	Gm06	49253699	49253702	INS	297	0.381579	RLC_Gmr84_Gm13-1	286	288	2.86e-143	98.611	Copia	I	I	LTR	Copia	Gmr84	SOLO
nanopore_24134	Gm06	49462501	49462501	INS	3543	0.293814	RLC_Gmr41_Gm9-1	3578	3586	0	96.458	Copia	I	I	LTR	Copia	Gmr41	INTACT
illumina_28424	Gm06	49696808	49697847	DEL	1040	0.280612	RLC_Gmr18_Gm19-48	1161	1034	0	98.839	Copia	I	I	LTR	Copia	Gmr18	SOLO
illumina_28439	Gm06	49784425	49789693	DEL	5269	0.704082	RLG_Gmr129_Gm6-1	5263	5262	0	100	Gypsy	I	I	LTR	Gypsy	Gmr129	INTACT
illumina_28441	Gm06	49796011	49800593	DEL	4583	0.677083	RLC_Gmr42_Gm6-3	4577	4577	0	100	Copia	I	I	LTR	Copia	Gmr42	INTACT
illumina_28455	Gm06	49822724	49827980	DEL	5257	0.639535	RLG_Gmr232_Gm6-1	5251	5251	0	100	Gypsy	I	I	LTR	Gypsy	Gmr232	INTACT
illumina_28464	Gm06	49890238	49893730	DEL	3493	0.195	RLC_Gmr41_Gm6-18	3487	3487	0	100	Copia	I	I	LTR	Copia	Gmr41	INTACT
nanopore_24223	Gm06	50107009	50107009	INS	5340	0.372449	RLC_Gmr41_Gm11-1	5399	5409	0	97.227	Copia	I	I	LTR	Copia	Gmr41	INTACT
illumina_28489	Gm06	50165846	50168132	DEL	2287	0.494898	RLC_Gmr24_Gm6-65	2281	2279	0	100	Copia	I	I	LTR	Copia	Gmr24	SOLO
illumina_28508	Gm06	50306258	50317345	DEL	11088	0.535714	DTM_uuu_Gm5-12	10954	9616	0	97.327	DNA	II	I	TIR	Mutator	Ukn	NA
illumina_28524	Gm06	50412814	50415649	DEL	2836	0.541237	RIL_Gml1_Gm20-11	3184	2828	0	99.364	NON-LTR	I	I	LINE	L1	Gml1	NA
illumina_28668	Gm07	696755	702148	DEL	5394	0.0510204	RLG_Gmr185_Gm7-1	5388	5386	0	100	Gypsy	I	I	LTR	Gypsy	Gmr185	INTACT
illumina_28676	Gm07	872114	874378	DEL	2265	0.151515	RLC_Gmr24_Gm7-1	2259	2259	0	100	Copia	I	I	LTR	Copia	Gmr24	SOLO
nanopore_24385	Gm07	894519	894519	INS	2244	0.03125	RLC_Gmr24_Gm9-65	2265	2267	0	98.236	Copia	I	I	LTR	Copia	Gmr24	SOLO
nanopore_24402	Gm07	1061344	1061344	INS	2217	0.0416667	RLC_Gmr24_Gm13-28	2257	2264	0	94.965	Copia	I	I	LTR	Copia	Gmr24	SOLO
illumina_28721	Gm07	1253840	1259551	DEL	5712	0.94898	RLG_Gmr43_Gm7-1	5706	5706	0	100	Gypsy	I	I	LTR	Gypsy	Gmr43	INTACT
illumina_28736	Gm07	1404055	1404461	DEL	407	0.131313	DTM_uuu_Gm7-5	408	407	0	100	DNA	II	I	TIR	Mutator	Ukn	NA
illumina_28842	Gm07	2710767	2713959	DEL	3193	0.841837	RIL_Gml1_Gm7-1	3178	3174	0	100	NON-LTR	I	I	LINE	L1	Gml1	NA
illumina_28843	Gm07	2710786	2713959	DEL	3174	0.786667	RIL_Gml1_Gm7-1	3178	3174	0	100	NON-LTR	I	I	LINE	L1	Gml1	NA
illumina_28851	Gm07	2778787	2783616	DEL	4830	0.0638298	RLG_Gmr282_Gm18-1	5252	4517	0	75.736	Gypsy	I	I	LTR	Gypsy	Gmr282	INTACT
nanopore_24544	Gm07	2796612	2796612	INS	3086	0.664773	RIL_Gml1_Gm2-9	3039	2931	0	95.019	NON-LTR	I	I	LINE	L1	Gml1	NA
nanopore_24548	Gm07	2874423	2874423	INS	4828	0.71978	RLC_Gmr252_Gm9-1	4793	4037	0	87.07	Copia	I	I	LTR	Copia	Gmr252	INTACT
nanopore_24582	Gm07	3264077	3264077	INS	3850	0.568965	RLC_Gmr18_Gm15-61	3901	3922	0	94.11	Copia	I	I	LTR	Copia	Gmr18	INTACT
nanopore_24594	Gm07	3452476	3452476	INS	5125	0.478723	RLC_Gmr41_Gm15-8	5281	5154	0	95.479	Copia	I	I	LTR	Copia	Gmr41	INTACT
illumina_28932	Gm07	3644666	3645863	DEL	1198	0.0408163	RLG_Gmr43_Gm7-3	1192	1192	0	100	Gypsy	I	I	LTR	Gypsy	Gmr43	SOLO
nanopore_24639	Gm07	4701672	4701672	INS	3710	0.340909	RLC_Gmr540_Gm13-3	3819	3830	0	93.943	Copia	I	I	LTR	Copia	Gmr540	LTR_INTACT
nanopore_24699	Gm07	5386236	5386236	INS	357	0.030303	RLG_Gmr238_Gm8-1	366	370	1.32e-102	85.946	Gypsy	I	I	LTR	Gypsy	Gmr238	SOLO
illumina_29151	Gm07	5459969	5465176	DEL	5208	0.277027	RLG_Gmr61_Gm7-1	5202	5202	0	100	Gypsy	I	I	LTR	Gypsy	Gmr61	INTACT
illumina_29159	Gm07	5502623	5502851	DEL	229	0.885417	DTM_uuu_Gm7-14	219	219	2.9e-112	100	DNA	II	I	TIR	Mutator	Ukn	NA
nanopore_24716	Gm07	5529434	5529434	INS	898	0.37234	RLC_Gmr18_Gm18-40	1079	958	0	85.177	Copia	I	I	LTR	Copia	Gmr18	SOLO
illumina_29167	Gm07	5533697	5534854	DEL	1158	0.930693	DTM_uuu_Gm7-15	1148	1148	0	100	DNA	II	I	TIR	Mutator	Ukn	NA
illumina_29260	Gm07	5643604	5649044	DEL	5441	0.565	RLG_Gmr54_Gm7-1	5435	5435	0	100	Gypsy	I	I	LTR	Gypsy	Gmr54	INTACT
nanopore_24807	Gm07	5704882	5704882	INS	2263	0.247191	RLC_Gmr24_Gm7-30	2275	2278	0	97.015	Copia	I	I	LTR	Copia	Gmr24	SOLO
illumina_29356	Gm07	5802159	5803496	DEL	1338	0.9375	RLG_Gmr43_Gm7-4	1332	1332	0	100	Gypsy	I	I	LTR	Gypsy	Gmr43	SOLO
nanopore_24915	Gm07	6202918	6202918	INS	5124	0.0824742	DTM_uuu_Gm16-73	5232	5260	0	94.144	DNA	II	I	TIR	Mutator	Ukn	NA
nanopore_24951	Gm07	6440033	6440033	INS	9524	0.322222	RLC_Gmr2_Gm18-32	9786	8151	0	92.038	Copia	I	I	LTR	Copia	Gmr2/SIRE	INTACT
illumina_29458	Gm07	6474846	6475304	DEL	459	0.535354	DTH_uuu_Gm7-14	441	441	0	100	DNA	II	I	TIR	PIF-Harbinge	Ukn	MITE/tourist
nanopore_24964	Gm07	6505886	6505886	INS	3156	0.116162	RIL_Gml1_Gm2-7	3180	3180	0	97.233	NON-LTR	I	I	LINE	L1	Gml1	NA
nanopore_24999	Gm07	6715388	6715388	INS	6163	0.284091	RLC_Gmr22_Gm6-1	6225	6233	0	98.155	Copia	I	I	LTR	Copia	Gmr22	INTACT
nanopore_25012	Gm07	6772518	6772518	INS	1515	0.601124	DTM_uuu_Gm6-63	1385	1413	0	76.433	DNA	II	I	TIR	Mutator	Ukn	NA
illumina_29522	Gm07	6821472	6823727	DEL	2256	0.642857	RLC_Gmr24_Gm7-3	2250	2250	0	100	Copia	I	I	LTR	Copia	Gmr24	SOLO
nanopore_25029	Gm07	6934618	6934618	INS	2243	0.581522	RLC_Gmr24_Gm7-4	2263	2264	0	97.571	Copia	I	I	LTR	Copia	Gmr24	SOLO
nanopore_25038	Gm07	6991648	6993918	DEL	2271	0.764706	RLC_Gmr24_Gm7-4	2263	2263	0	100	Copia	I	I	LTR	Copia	Gmr24	SOLO
illumina_29589	Gm07	7166528	7166792	DEL	265	0.102041	RLC_Gmr32_Gm7-1	259	259	1.98e-134	100	Copia	I	I	LTR	Copia	Gmr32	SOLO
illumina_29685	Gm07	7986232	7988499	DEL	2268	0.375	RLC_Gmr24_Gm7-8	2262	2262	0	100	Copia	I	I	LTR	Copia	Gmr24	SOLO
illumina_29687	Gm07	8003579	8003579	INS	475	0.30102	RLC_Gmr7_Gm20-3	468	467	0	97.43	Copia	I	I	LTR	Copia	Gmr7	SOLO
nanopore_25173	Gm07	8003580	8003580	INS	6304	0.30102	RLC_Gmr7_Gm20-1	6381	6411	0	93.932	Copia	I	I	LTR	Copia	Gmr7	INTACT
illumina_29720	Gm07	8167200	8170376	DEL	3177	0.918367	RIL_Gml1_Gm7-2	3170	3168	0	100	NON-LTR	I	I	LINE	L1	Gml1	NA
nanopore_25232	Gm07	8272985	8272985	INS	3149	0.121053	RIL_Gml1_Gm7-9	3183	3183	0	96.953	NON-LTR	I	I	LINE	L1	Gml1	NA
nanopore_25328	Gm07	8748610	8748610	INS	5190	0.469136	RLC_Gmr85_Gm5-1	5355	5292	0	95.522	Copia	I	I	LTR	Copia	Gmr85	INTACT
nanopore_25360	Gm07	8864938	8864938	INS	2286	0.106383	RLC_Gmr24_Gm5-46	2292	2302	0	95.395	Copia	I	I	LTR	Copia	Gmr24	SOLO
illumina_29870	Gm07	8891567	8892167	DEL	601	0.345361	RLG_Gmr191_Gm7-1	595	595	0	100	Gypsy	I	I	LTR	Gypsy	Gmr191	SOLO
nanopore_25419	Gm07	9268667	9268667	INS	393	0.0947368	DTH_uuu_Gm7-61	407	388	2.34e-135	90.206	DNA	II	I	TIR	PIF-Harbinge	Ukn	MITE/tourist
illumina_29947	Gm07	9477535	9481517	DEL	3983	0.62	RLC_Gmr18_Gm7-5	3977	3975	0	100	Copia	I	I	LTR	Copia	Gmr18	INTACT
illumina_29952	Gm07	9612501	9612943	DEL	443	0.0891089	RLC_Gmr7_Gm7-3	442	441	0	100	Copia	I	I	LTR	Copia	Gmr7	SOLO
nanopore_25497	Gm07	9900264	9900264	INS	6640	0.15625	RLG_Gmr17_Gm16-14	6785	6835	0	92.187	Gypsy	I	I	LTR	Gypsy	Gmr17	INTACT
nanopore_25516	Gm07	10185962	10185962	INS	2540	0.630208	RLC_Gmr24_Gm20-41	2445	2328	0	92.784	Copia	I	I	LTR	Copia	Gmr24	SOLO
illumina_30050	Gm07	10462067	10463316	DEL	1250	0.574468	DTM_uuu_Gm7-51	1250	1250	0	100	DNA	II	I	TIR	Mutator	Ukn	NA
nanopore_25557	Gm07	10777624	10777624	INS	9114	0.673913	RLC_Gmr6_Gm11-52	9233	9250	0	97.362	Copia	I	I	LTR	Copia	Gmr6	INTACT
nanopore_25563	Gm07	10805113	10805113	INS	8851	0.613333	RLC_Gmr2_Gm10-24	9168	9219	0	91.659	Copia	I	I	LTR	Copia	Gmr2/SIRE	INTACT
illumina_30085	Gm07	10917487	10927307	DEL	9821	0.626866	RLC_Gmr2_Gm7-6	9875	8930	0	99.675	Copia	I	I	LTR	Copia	Gmr2/SIRE	INTACT
nanopore_25621	Gm07	11301586	11301586	INS	2257	0.548913	RLC_Gmr24_Gm18-32	2258	2259	0	97.831	Copia	I	I	LTR	Copia	Gmr24	SOLO
illumina_30115	Gm07	11378373	11379492	DEL	1120	0.5	RLC_Gmr6_Gm7-9	1090	1090	0	100	Copia	I	I	LTR	Copia	Gmr6	SOLO
illumina_30116	Gm07	11378393	11379492	DEL	1100	0.438356	RLC_Gmr6_Gm7-9	1090	1090	0	100	Copia	I	I	LTR	Copia	Gmr6	SOLO
illumina_30124	Gm07	11501882	11502433	DEL	552	0.480769	RLG_Gmr4_Gm7-19	546	545	0	100	Gypsy	I	I	LTR	Gypsy	Gmr4	SOLO
illumina_30125	Gm07	11504760	11514488	DEL	9729	0.575	RLC_Gmr2_Gm7-5	9723	9723	0	99.928	Copia	I	I	LTR	Copia	Gmr2/SIRE	INTACT
nanopore_25685	Gm07	11704481	11704481	INS	7352	0.544944	DTH_uuu_Gm8-8	7453	7456	0	97.935	DNA	II	I	TIR	PIF-Harbinge	Ukn	MITE/tourist
illumina_30146	Gm07	11772367	11777401	DEL	5035	0.4875	RLG_Gmr19_Gm15-20	5039	5069	0	97.909	Gypsy	I	I	LTR	Gypsy	Gmr19/diaspora	INTACT
illumina_30153	Gm07	11881952	11891323	DEL	9372	0.547872	RLC_Gmr2_Gm3-17	9262	7944	0	99.157	Copia	I	I	LTR	Copia	Gmr2/SIRE	INTACT
nanopore_25715	Gm07	11959293	11960320	DEL	1028	0.263514	RLC_Gmr2_Gm7-3	1022	1022	0	100	Copia	I	I	LTR	Copia	Gmr2/SIRE	SOLO
nanopore_25720	Gm07	11994750	11995787	DEL	1038	0.330645	RLC_Gmr18_Gm15-14	1159	1033	0	99.226	Copia	I	I	LTR	Copia	Gmr18	SOLO
illumina_30164	Gm07	12017617	12027063	DEL	9447	0.565657	RLC_Gmr2_Gm7-2	9441	9440	0	99.968	Copia	I	I	LTR	Copia	Gmr2/SIRE	INTACT
nanopore_25731	Gm07	12115905	12117161	DEL	1257	0.553763	RLC_Gmr2_Gm15-37	1248	1251	0	98.082	Copia	I	I	LTR	Copia	Gmr2/SIRE	SOLO
nanopore_25740	Gm07	12164367	12184432	DEL	20066	0.367188	RLG_Gmr9_Gm1-6	19362	17410	0	97.444	Gypsy	I	I	LTR	Gypsy	Gmr9	INTACT
nanopore_25770	Gm07	12594124	12594124	INS	9549	0.423529	RLC_Gmr2_Gm19-8	9761	9879	0	92.459	Copia	I	I	LTR	Copia	Gmr2/SIRE	INTACT
illumina_30228	Gm07	12654283	12657455	DEL	3173	0.465517	RLG_Gmr17_Gm7-2	3167	3165	0	100	Gypsy	I	I	LTR	Gypsy	Gmr17	INTACT
nanopore_25773	Gm07	12654300	12657458	DEL	3159	0.393333	RLG_Gmr17_Gm7-2	3167	3158	0	100	Gypsy	I	I	LTR	Gypsy	Gmr17	INTACT
nanopore_25774	Gm07	12703096	12703096	INS	8939	0.12766	RLC_Gmr2_Gm18-72	9278	9317	0	92.498	Copia	I	I	LTR	Copia	Gmr2/SIRE	INTACT
illumina_30242	Gm07	13007965	13017515	DEL	9551	0.515789	RLC_Gmr2_Gm7-1	9545	9545	0	99.969	Copia	I	I	LTR	Copia	Gmr2/SIRE	INTACT
nanopore_25794	Gm07	13333450	13333450	INS	1147	0.414773	RLG_Gmr19_Gm20-48	1152	1156	0	96.453	Gypsy	I	I	LTR	Gypsy	Gmr19/diaspora	SOLO
illumina_30261	Gm07	13379345	13383055	DEL	3711	0.405	RLG_Gmr106_Gm7-1	3704	3704	0	100	Gypsy	I	I	LTR	Gypsy	Gmr106	INTACT
nanopore_25846	Gm07	14095003	14095003	INS	1055	0.473958	RLC_Gmr18_Gm2-35	1075	1078	0	92.857	Copia	I	I	LTR	Copia	Gmr18	SOLO
nanopore_25847	Gm07	14106532	14111927	DEL	5396	0.296296	RLC_Gmr41_Gm10-9	5319	5325	0	99.136	Copia	I	I	LTR	Copia	Gmr41	INTACT
illumina_30314	Gm07	14223262	14228416	DEL	5155	0.02	RLG_Gmr212_Gm7-1	5149	5149	0	100	Gypsy	I	I	LTR	Gypsy	Gmr212	INTACT
illumina_30315	Gm07	14223535	14228315	DEL	4781	0.960938	RLG_Gmr212_Gm7-1	5149	4781	0	100	Gypsy	I	I	LTR	Gypsy	Gmr212	INTACT
nanopore_25876	Gm07	14726205	14726205	INS	11508	0.564516	RLG_Gmr11_Gm14-2	11884	10785	0	92.851	Gypsy	I	I	LTR	Gypsy	Gmr11/calypso	INTACT
illumina_30376	Gm07	14897367	14903608	DEL	6242	0.462366	RLC_Gmr16_Gm7-5	5571	5571	0	99.982	Copia	I	I	LTR	Copia	Gmr16	INTACT
nanopore_25927	Gm07	14993362	14993362	INS	2246	0.26	RLC_Gmr24_Gm15-3	2250	2253	0	97.692	Copia	I	I	LTR	Copia	Gmr24	SOLO
nanopore_25929	Gm07	15012050	15012050	INS	2654	0.463158	RLC_Gmr24_Gm10-43	2675	2677	0	94.92	Copia	I	I	LTR	Copia	Gmr24	SOLO
illumina_30395	Gm07	15137708	15139042	DEL	1335	0.979167	RLG_Gmr11_Gm7-4	1329	1329	0	100	Gypsy	I	I	LTR	Gypsy	Gmr11/calypso	SOLO
nanopore_25975	Gm07	15307984	15307984	INS	6196	0.0969388	RLC_Gmr22_Gm6-1	6225	6237	0	98.846	Copia	I	I	LTR	Copia	Gmr22	INTACT
nanopore_25995	Gm07	15528543	15528543	INS	3774	0.122449	RLG_Gmr21_Scaffold28-1	3829	3860	0	92.383	Gypsy	I	I	LTR	Gypsy	Gmr21	SOLO
nanopore_25997	Gm07	15561685	15561685	INS	4290	0.122449	RLC_Gmr31_Gm3-1	4717	4237	0	97.121	Copia	I	I	LTR	Copia	Gmr31	INTACT
nanopore_26001	Gm07	15597801	15597801	INS	2244	0.244565	RLC_Gmr24_Gm2-7	2259	2260	0	97.345	Copia	I	I	LTR	Copia	Gmr24	SOLO
illumina_30445	Gm07	15674375	15677919	DEL	3545	0.545918	DTH_uuu_Gm7-85	3532	3532	0	100	DNA	II	I	TIR	PIF-Harbinge	Ukn	NA
illumina_30451	Gm07	15731923	15734189	DEL	2267	0.454545	RLC_Gmr24_Gm17-44	2264	2263	0	97.349	Copia	I	I	LTR	Copia	Gmr24	SOLO
illumina_30462	Gm07	15776916	15794351	DEL	17436	0.44898	RLG_Gmr67_Gm7-3	17255	15360	0	99.264	Gypsy	I	I	LTR	Gypsy	Gmr67	INTACT
nanopore_26034	Gm07	15866301	15866301	INS	3540	0.17	RLC_Gmr41_Gm5-6	3569	3574	0	96.307	Copia	I	I	LTR	Copia	Gmr41	INTACT
illumina_30467	Gm07	15875644	15876112	DEL	469	0.178218	DTM_uuu_Gm20-12	484	493	1.33e-123	84.381	DNA	II	I	TIR	Mutator	Ukn	NA
illumina_30477	Gm07	15963468	15964588	DEL	1121	0.264045	RLC_Gmr6_Gm7-12	1115	1115	0	100	Copia	I	I	LTR	Copia	Gmr6	SOLO
nanopore_26049	Gm07	16046174	16046174	INS	3628	0.27551	RLC_Gmr41_Gm12-9	3694	3411	0	94.723	Copia	I	I	LTR	Copia	Gmr41	INTACT
illumina_30486	Gm07	16056095	16063323	DEL	7229	0.273196	RLG_Gmr12_Gm7-1	7221	7221	0	99.958	Gypsy	I	I	LTR	Gypsy	Gmr12	INTACT
illumina_30512	Gm07	16320974	16321527	DEL	554	0.0408163	DTM_uuu_Gm7-63	532	532	0	100	DNA	II	I	TIR	Mutator	Ukn	NA
illumina_30513	Gm07	16384827	16385055	DEL	229	0.964286	DTM_uuu_Gm8-29	219	219	2.9e-112	100	DNA	II	I	TIR	Mutator	Ukn	NA
illumina_30536	Gm07	16474015	16479418	DEL	5404	0.636364	RLG_Gmr3_Gm7-6	5395	5395	0	100	Gypsy	I	I	LTR	Gypsy	Gmr3	INTACT
illumina_30537	Gm07	16474035	16479425	DEL	5391	0.576923	RLG_Gmr3_Gm7-6	5395	5381	0	100	Gypsy	I	I	LTR	Gypsy	Gmr3	INTACT
nanopore_26149	Gm07	16795001	16796496	DEL	1496	0.971014	RLC_Gmr5_Gm7-27	1490	1490	0	100	Copia	I	I	LTR	Copia	Gmr5	SOLO
nanopore_26157	Gm07	16895992	16895992	INS	1220	0.155914	DTM_uuu_Gm7-68	1235	1238	0	96.607	DNA	II	I	TIR	Mutator	Ukn	NA
illumina_30580	Gm07	16897295	16901948	DEL	4654	0.178218	RLC_Gmr29_Gm18-2	4684	4680	0	98.013	Copia	I	I	LTR	Copia	Gmr29	INTACT
illumina_30585	Gm07	16908890	16909506	DEL	617	0.17	RLC_Gmr540_Gm12-5	628	641	2.14e-172	84.867	Copia	I	I	LTR	Copia	Gmr540	LTR_SOLO
illumina_30606	Gm07	16998054	17003204	DEL	5151	0.0344828	RLG_Gmr115_Gm7-1	5172	5151	0	100	Gypsy	I	I	LTR	Gypsy	Gmr115	INTACT
nanopore_26193	Gm07	17025572	17025572	INS	5519	0.164948	RLC_Gmr16_Gm4-4	5744	5480	0	91.843	Copia	I	I	LTR	Copia	Gmr16	INTACT
nanopore_26231	Gm07	17376467	17376467	INS	1613	0.154639	RLC_Gmr5_Gm19-119	1657	1664	0	91.767	Copia	I	I	LTR	Copia	Gmr5	SOLO
nanopore_26252	Gm07	17617731	17617731	INS	12489	0.489362	RLG_Gmr30_Gm9-4	12908	12983	0	90.981	Gypsy	I	I	LTR	Gypsy	Gmr30	INTACT
nanopore_26266	Gm07	17751376	17751376	INS	418	0.117021	DTH_uuu_Gm7-69	407	404	7.4e-91	82.921	DNA	II	I	TIR	PIF-Harbinge	Ukn	MITE/tourist
nanopore_26267	Gm07	17751376	17751376	INS	418	0.14433	DTH_uuu_Gm7-69	407	424	5.89e-72	79.953	DNA	II	I	TIR	PIF-Harbinge	Ukn	MITE/tourist
illumina_30704	Gm07	18125891	18129066	DEL	3176	0.804054	RIL_Gml1_Gm7-6	3178	3176	0	100	NON-LTR	I	I	LINE	L1	Gml1	NA
nanopore_26307	Gm07	18146375	18146375	INS	6176	0.0625	RLC_Gmr22_Gm8-1	6224	6241	0	97.821	Copia	I	I	LTR	Copia	Gmr22	INTACT
nanopore_26320	Gm07	18192971	18192971	INS	2257	0.902299	RLC_Gmr24_Gm9-15	2265	2269	0	97.223	Copia	I	I	LTR	Copia	Gmr24	SOLO
nanopore_26323	Gm07	18211697	18211697	INS	1140	0.716667	RLC_Gmr18_Gm15-14	1159	1159	0	95.082	Copia	I	I	LTR	Copia	Gmr18	SOLO
nanopore_26324	Gm07	18268424	18268424	INS	3169	0.6	RIL_Gml1_Gm12-8	3180	3182	0	97.989	NON-LTR	I	I	LINE	L1	Gml1	NA
illumina_30741	Gm07	18547192	18547614	DEL	423	0.808511	DTH_uuu_Gm7-61	407	388	0	96.134	DNA	II	I	TIR	PIF-Harbinge	Ukn	MITE/tourist
nanopore_26358	Gm07	18838346	18838346	INS	2576	0.137755	RIL_Gml1_Gm20-11	3184	2585	0	98.685	NON-LTR	I	I	LINE	L1	Gml1	NA
nanopore_26427	Gm07	19226372	19226372	INS	1233	0.236559	DTM_uuu_Gm6-19	1299	1300	0	91.154	DNA	II	I	TIR	Mutator	Ukn	NA
nanopore_26428	Gm07	19287129	19287129	INS	2756	0.182292	RLG_Gmr17_Gm5-22	2730	2293	0	88.748	Gypsy	I	I	LTR	Gypsy	Gmr17	INTACT
nanopore_26463	Gm07	19931747	19931747	INS	5479	0.368421	RLG_Gmr4_Gm1-256	5532	5538	0	98.23	Gypsy	I	I	LTR	Gypsy	Gmr4	INTACT
illumina_30865	Gm07	19991852	19993050	DEL	1199	0.381443	RLC_Gmr2_Gm9-52	1186	1194	0	94.724	Copia	I	I	LTR	Copia	Gmr2/SIRE	SOLO
nanopore_26552	Gm07	21069988	21069988	INS	1193	0.142105	RLC_Gmr2_Gm1-50	1247	1253	0	90.343	Copia	I	I	LTR	Copia	Gmr2/SIRE	SOLO
nanopore_26584	Gm07	21377076	21377076	INS	9162	0.0572917	RLC_Gmr6_Gm15-8	9238	9270	0	97.508	Copia	I	I	LTR	Copia	Gmr6	INTACT
illumina_30984	Gm07	21537852	21558414	DEL	20563	0.210526	RLG_Gmr9_Gm15-32	20561	16682	0	96.955	Gypsy	I	I	LTR	Gypsy	Gmr9	INTACT
illumina_31160	Gm07	22103400	22113407	DEL	10008	0.317708	RLC_Gmr2_Gm7-14	10009	10008	0	100	Copia	I	I	LTR	Copia	Gmr2/SIRE	INTACT
illumina_31676	Gm07	22464128	22473885	DEL	9758	0.365979	RLC_Gmr2_Gm10-42	9748	9762	0	97.859	Copia	I	I	LTR	Copia	Gmr2/SIRE	INTACT
nanopore_26966	Gm07	23495263	23495263	INS	9454	0.204819	RLC_Gmr6_Gm19-84	9242	9251	0	97.471	Copia	I	I	LTR	Copia	Gmr6	INTACT
illumina_32269	Gm07	27668050	27669031	DEL	982	0.395	RLG_Gmr4_Gm7-73	976	976	0	100	Gypsy	I	I	LTR	Gypsy	Gmr4	SOLO
nanopore_27351	Gm07	29265705	29265705	INS	3518	0.229167	RLG_Gmr21_Gm5-24	3573	3591	0	93.957	Gypsy	I	I	LTR	Gypsy	Gmr21	SOLO
illumina_32401	Gm07	31603560	31604712	DEL	1153	0.0729167	RLC_Gmr2_Gm7-37	1147	1147	0	100	Copia	I	I	LTR	Copia	Gmr2/SIRE	SOLO
nanopore_27551	Gm07	33350021	33359192	DEL	9172	0.117021	RLC_Gmr2_Gm7-41	9164	9168	0	99.782	Copia	I	I	LTR	Copia	Gmr2/SIRE	INTACT
illumina_32508	Gm07	33880347	33881502	DEL	1156	0.09	RLC_Gmr2_Gm7-47	1150	1150	0	100	Copia	I	I	LTR	Copia	Gmr2/SIRE	SOLO
nanopore_27593	Gm07	34656052	34656052	INS	9774	0.180412	RLC_Gmr2_Gm18-15	9770	10084	0	86.503	Copia	I	I	LTR	Copia	Gmr2/SIRE	INTACT
illumina_32556	Gm07	34673850	34677226	DEL	3377	0.19697	RLC_Gmr41_Gm7-4	3371	3371	0	100	Copia	I	I	LTR	Copia	Gmr41	INTACT
nanopore_27623	Gm07	35001491	35001491	INS	9577	0.0867347	RLC_Gmr2_Gm7-33	9867	9891	0	94.308	Copia	I	I	LTR	Copia	Gmr2/SIRE	INTACT
nanopore_27631	Gm07	35159086	35159086	INS	9548	0.0271739	RLC_Gmr2_Gm3-37	9808	8127	0	91.817	Copia	I	I	LTR	Copia	Gmr2/SIRE	INTACT
illumina_32613	Gm07	35624552	35624955	DEL	404	0.206186	DTH_uuu_Gm7-59	400	399	0	100	DNA	II	I	TIR	PIF-Harbinge	Ukn	MITE/tourist
illumina_32638	Gm07	35785636	35794888	DEL	9253	0.0526316	RLC_Gmr6_Gm7-73	9240	9247	0	99.805	Copia	I	I	LTR	Copia	Gmr6	INTACT
illumina_32643	Gm07	35853729	35854707	DEL	979	0.050505	RLG_Gmr4_Gm7-113	978	976	0	100	Gypsy	I	I	LTR	Gypsy	Gmr4	SOLO
illumina_32662	Gm07	36104592	36104997	DEL	406	0.278947	DTH_uuu_Gm7-61	407	406	0	100	DNA	II	I	TIR	PIF-Harbinge	Ukn	MITE/tourist
nanopore_27754	Gm07	36723446	36723446	INS	3518	0.0515464	RLC_Gmr41_Gm7-5	3571	3579	0	96.256	Copia	I	I	LTR	Copia	Gmr41	INTACT
nanopore_27760	Gm07	36770063	36770063	INS	446	0.945652	DTH_uuu_Gm18-31	453	454	0	94.053	DNA	II	I	TIR	PIF-Harbinge	Ukn	MITE/tourist
nanopore_27768	Gm07	36817538	36817538	INS	3384	0.0806452	DTH_uuu_Gm1-66	4350	3562	0	85.935	DNA	II	I	TIR	PIF-Harbinge	Ukn	NA
nanopore_27807	Gm07	36923359	36923359	INS	712	0.565934	DTM_uuu_Gm11-79	683	721	0	84.327	DNA	II	I	TIR	Mutator	Ukn	NA
nanopore_27904	Gm07	37481288	37481288	INS	1067	0.724719	RLC_Gmr6_Gm2-74	1089	1088	0	94.21	Copia	I	I	LTR	Copia	Gmr6	SOLO
illumina_32848	Gm07	37565095	37569804	DEL	4710	0.049505	RLC_Gmr89_Gm7-1	4704	4704	0	100	Copia	I	I	LTR	Copia	Gmr89	INTACT
illumina_32849	Gm07	37565276	37569781	DEL	4506	0.526596	RLC_Gmr89_Gm7-1	4704	4506	0	100	Copia	I	I	LTR	Copia	Gmr89	INTACT
illumina_32866	Gm07	37711469	37711949	DEL	481	0.040404	DTM_uuu_Gm6-74	472	467	1.67e-162	88.865	DNA	II	I	TIR	Mutator	Ukn	NA
nanopore_27967	Gm07	38008870	38008870	INS	4835	0.141414	RLC_Gmr524_Gm1-1	4860	4206	0	83.405	Copia	I	I	LTR	Copia	Gmr524	INTACT
illumina_32919	Gm07	38061345	38065993	DEL	4649	0.138614	RLC_Gmr15_Gm7-6	4648	4648	0	99.935	Copia	I	I	LTR	Copia	Gmr15	INTACT
nanopore_27982	Gm07	38207299	38207299	INS	6097	0.840426	RLC_Gmr22_Gm10-1	6220	6229	0	96.564	Copia	I	I	LTR	Copia	Gmr22	INTACT
illumina_33205	Gm07	42658302	42660655	DEL	2354	0.440476	RLG_Gmr17_Scaffold39-1	2844	2355	0	98.599	Gypsy	I	I	LTR	Gypsy	Gmr17	INTACT
nanopore_28182	Gm07	42688718	42693630	DEL	4913	0.41573	RLC_Gmr252_Gm9-1	4793	4072	0	88.63	Copia	I	I	LTR	Copia	Gmr252	INTACT
illumina_33264	Gm07	43844834	43845258	DEL	425	0.05	DTH_uuu_Gm7-82	425	424	0	100	DNA	II	I	TIR	PIF-Harbinge	Ukn	MITE/tourist
illumina_33287	Gm07	44169312	44173088	DEL	3777	0.947917	RLC_Gmr540_Gm7-3	3771	3769	0	100	Copia	I	I	LTR	Copia	Gmr540	LTR_INTACT
illumina_33309	Gm07	44727085	44733311	DEL	6227	0.316327	RLC_Gmr39_Gm15-1	6584	6019	0	99.485	Copia	I	I	LTR	Copia	Gmr39	INTACT
illumina_33396	Gm08	363372	364843	DEL	1472	0.363636	DTM_uuu_Gm18-11	1465	1489	0	94.023	DNA	II	I	TIR	Mutator	Ukn	NA
illumina_33450	Gm08	1477923	1481096	DEL	3174	0.351648	RIL_Gml1_Gm8-1	3174	3173	0	100	NON-LTR	I	I	LINE	L1	Gml1	NA
illumina_33496	Gm08	1992426	1999883	DEL	7458	0.221649	DTH_uuu_Gm8-8	7453	7477	0	98.863	DNA	II	I	TIR	PIF-Harbinge	Ukn	MITE/tourist
nanopore_28363	Gm08	2178502	2178502	INS	2346	0.646067	RLG_Gmr51_Gm13-1	2360	2381	0	96.01	Gypsy	I	I	LTR	Gypsy	Gmr51	SOLO
illumina_33519	Gm08	2293080	2293082	INS	293	0.953608	RLG_Gmr380_Gm10-1	290	293	7.95e-134	96.246	Gypsy	I	I	LTR	Gypsy	Gmr380	SOLO
nanopore_28365	Gm08	2293081	2293081	INS	1230	0.953608	RLG_Gmr380_Gm10-2	1258	1261	0	93.894	Gypsy	I	I	LTR	Gypsy	Gmr380	INTACT
nanopore_28368	Gm08	2314807	2314807	INS	3063	0.942529	RIL_Gml1_Gm7-5	3177	3166	0	94.125	NON-LTR	I	I	LINE	L1	Gml1	NA
nanopore_28372	Gm08	2314814	2314814	INS	3801	0.829268	RIL_Gml1_Gm20-6	3184	3267	0	80.9	NON-LTR	I	I	LINE	L1	Gml1	NA
nanopore_28371	Gm08	2314814	2314814	INS	3840	0.855556	RIL_Gml1_Gm19-7	3187	3242	0	88.217	NON-LTR	I	I	LINE	L1	Gml1	NA
illumina_33531	Gm08	2388642	2394195	DEL	5554	0.949367	RLG_Gmr43_Gm8-2	5548	5548	0	100	Gypsy	I	I	LTR	Gypsy	Gmr43	INTACT
nanopore_28393	Gm08	2562567	2562567	INS	423	0.674419	DTH_uuu_Gm2-76	425	422	0	94.787	DNA	II	I	TIR	PIF-Harbinge	Ukn	MITE/tourist
nanopore_28434	Gm08	3055079	3055079	INS	1521	0.9375	RLG_Gmr228_Gm10-3	1540	1550	0	93.226	Gypsy	I	I	LTR	Gypsy	Gmr228	SOLO
illumina_33592	Gm08	3118668	3124492	DEL	5825	0.458763	RLG_Gmr43_Gm8-2	5548	4814	0	94.952	Gypsy	I	I	LTR	Gypsy	Gmr43	INTACT
nanopore_28477	Gm08	3736071	3736071	INS	6525	0.225	RLC_Gmr7_Gm19-8	6579	6604	0	96.548	Copia	I	I	LTR	Copia	Gmr7	INTACT
nanopore_28530	Gm08	4811488	4811488	INS	407	0.792553	DTH_uuu_Gm18-92	422	422	3.08e-149	90.047	DNA	II	I	TIR	PIF-Harbinge	Ukn	MITE/tourist
illumina_33720	Gm08	4905176	4907932	DEL	2757	0.786517	RIL_Gml1_Gm17-2	3177	2788	0	97.704	NON-LTR	I	I	LINE	L1	Gml1	NA
nanopore_28610	Gm08	6087492	6087492	INS	797	0.147959	DTM_uuu_Gm11-30	806	805	0	91.304	DNA	II	I	TIR	Mutator	Ukn	NA
illumina_33844	Gm08	6305920	6310260	DEL	4341	0.465347	RLC_Gmr15_Gm15-2	4647	4265	0	98.546	Copia	I	I	LTR	Copia	Gmr15	INTACT
illumina_33944	Gm08	7765579	7768242	DEL	2664	0.704082	RIL_Gml1_Gm20-11	3184	2664	0	99.474	NON-LTR	I	I	LINE	L1	Gml1	NA
nanopore_28699	Gm08	7895375	7895375	INS	2233	0.629032	RLC_Gmr24_Gm4-59	2256	2258	0	97.697	Copia	I	I	LTR	Copia	Gmr24	SOLO
nanopore_28700	Gm08	7899410	7899410	INS	2535	0.639175	RLC_Gmr28_Gm2-1	2549	2538	0	95.902	Copia	I	I	LTR	Copia	Gmr28	INTACT
illumina_33956	Gm08	7924559	7929474	DEL	4916	0.807229	RLC_Gmr253_Gm3-1	4880	4322	0	90.907	Copia	I	I	LTR	Copia	Gmr253	INTACT
illumina_33970	Gm08	8121295	8124483	DEL	3189	0.146465	RIL_Gml1_Gm8-2	3174	3174	0	100	NON-LTR	I	I	LINE	L1	Gml1	NA
illumina_33971	Gm08	8121312	8124483	DEL	3172	0.118557	RIL_Gml1_Gm8-2	3174	3172	0	100	NON-LTR	I	I	LINE	L1	Gml1	NA
nanopore_28733	Gm08	8542896	8542896	INS	4781	0.752874	RLC_Gmr253_Gm3-1	4880	4893	0	96.015	Copia	I	I	LTR	Copia	Gmr253	INTACT
nanopore_28754	Gm08	9310914	9310914	INS	5862	0.132653	RLC_Gmr22_Gm15-2	6225	6233	0	92.796	Copia	I	I	LTR	Copia	Gmr22	INTACT
illumina_34066	Gm08	9518409	9521038	DEL	2630	0.762376	DTA_uuu_Gm8-1	2624	2624	0	100	DNA	II	I	TIR	hAT	Ukn	NA
illumina_34076	Gm08	9594739	9600132	DEL	5394	0.901099	RLG_Gmr227_Gm8-1	5387	5387	0	99.981	Gypsy	I	I	LTR	Gypsy	Gmr227	INTACT
illumina_34126	Gm08	10288783	10293668	DEL	4886	0.826316	RLC_Gmr84_Gm18-1	4875	4880	0	99.324	Copia	I	I	LTR	Copia	Gmr84	INTACT
nanopore_28852	Gm08	10593612	10593612	INS	4364	0.653846	RLC_Gmr511_Gm9-1	4456	4459	0	96.232	Copia	I	I	LTR	Copia	Gmr511	INTACT
nanopore_28857	Gm08	10686590	10686590	INS	2547	0.135417	RLC_Gmr28_Gm5-6	2566	2570	0	95.914	Copia	I	I	LTR	Copia	Gmr28	INTACT
nanopore_28867	Gm08	10799293	10799293	INS	4785	0.0612245	RLC_Gmr84_Gm18-1	4875	4892	0	95.728	Copia	I	I	LTR	Copia	Gmr84	INTACT
nanopore_28870	Gm08	10835857	10835857	INS	3631	0.112245	RLC_Gmr41_Gm2-5	3827	3693	0	92.526	Copia	I	I	LTR	Copia	Gmr41	INTACT
nanopore_28891	Gm08	11262278	11262278	INS	2488	0.166667	RLG_Gmr51_Gm19-4	2494	2546	0	91.163	Gypsy	I	I	LTR	Gypsy	Gmr51	SOLO
illumina_34199	Gm08	11303904	11304169	DEL	266	0.175258	DTH_uuu_Gm8-23	262	262	4.27e-136	100	DNA	II	I	TIR	PIF-Harbinge	Ukn	MITE/tourist
illumina_34300	Gm08	12432419	12438648	DEL	6230	0.269663	RLC_Gmr22_Gm8-1	6224	6224	0	100	Copia	I	I	LTR	Copia	Gmr22	INTACT
illumina_34319	Gm08	12914621	12914849	DEL	229	0.137755	DTM_uuu_Gm8-29	219	219	2.9e-112	100	DNA	II	I	TIR	Mutator	Ukn	NA
illumina_34320	Gm08	12914639	12914837	DEL	199	0.0757576	DTM_uuu_Gm8-29	219	199	3.24e-101	100	DNA	II	I	TIR	Mutator	Ukn	NA
illumina_34342	Gm08	13217755	13230859	DEL	13105	0.113861	RLG_Gmr30_Gm8-1	13099	13098	0	99.855	Gypsy	I	I	LTR	Gypsy	Gmr30	INTACT
nanopore_28977	Gm08	13274020	13274020	INS	3163	0.09375	RIL_Gml1_Gm19-7	3187	3177	0	97.104	NON-LTR	I	I	LINE	L1	Gml1	NA
illumina_34482	Gm08	15193059	15194442	DEL	1384	0.302083	DTM_uuu_Gm8-35	1377	1384	0	97.832	DNA	II	I	TIR	Mutator	Ukn	NA
illumina_34605	Gm08	16834660	16835262	DEL	603	0.0909091	RLG_Gmr17_Gm8-3	597	595	0	100	Gypsy	I	I	LTR	Gypsy	Gmr17	SOLO
nanopore_29120	Gm08	16852327	16852327	INS	3812	0.0927835	RLG_Gmr21_Gm18-31	3932	3846	0	92.044	Gypsy	I	I	LTR	Gypsy	Gmr21	SOLO
illumina_34634	Gm08	17228297	17228705	DEL	409	0.104167	DTM_uuu_Gm15-11	430	404	1.85e-151	91.089	DNA	II	I	TIR	Mutator	Ukn	NA
illumina_34656	Gm08	17373257	17373526	DEL	270	0.0808081	DTH_uuu_Gm8-44	266	266	2.6e-138	100	DNA	II	I	TIR	PIF-Harbinge	Ukn	MITE/tourist
nanopore_29150	Gm08	17628166	17628166	INS	615	0.170213	DTM_uuu_Gm6-37	596	634	2.31e-117	80.442	DNA	II	I	TIR	Mutator	Ukn	NA
illumina_34686	Gm08	17725028	17728858	DEL	3831	0.0257732	RLG_Gmr21_Gm8-1	3830	3830	0	100	Gypsy	I	I	LTR	Gypsy	Gmr21	SOLO
nanopore_29155	Gm08	17769539	17769539	INS	2232	0.135417	RLC_Gmr24_Gm15-3	2250	2251	0	97.246	Copia	I	I	LTR	Copia	Gmr24	SOLO
illumina_34692	Gm08	17820633	17825014	DEL	4382	0.40404	DTH_uuu_Gm8-3	4382	4381	0	100	DNA	II	I	TIR	PIF-Harbinge	Ukn	MITE/tourist
illumina_34720	Gm08	18131171	18131624	DEL	454	0.040404	DTT_uuu_Gm8-52	451	451	0	100	DNA	II	I	TIR	Tc1-Mariner	Ukn	MITE/stowaway
illumina_34730	Gm08	18210684	18211687	DEL	1004	0.0204082	RLC_Gmr18_Gm8-4	1005	1004	0	100	Copia	I	I	LTR	Copia	Gmr18	SOLO
illumina_34748	Gm08	18390360	18391726	DEL	1367	0.489474	DTM_uuu_Gm5-94	1486	1271	0	91.424	DNA	II	I	TIR	Mutator	Ukn	NA
illumina_34779	Gm08	18551433	18553087	DEL	1655	0.383838	RLC_Gmr5_Gm8-1	1645	1645	0	100	Copia	I	I	LTR	Copia	Gmr5	SOLO
illumina_34784	Gm08	18632687	18640354	DEL	7668	0.119792	RLC_Gmr24_Gm1-76	7708	6936	0	99.481	Copia	I	I	LTR	Copia	Gmr24	INTACT
illumina_34792	Gm08	18718607	18719254	DEL	648	0.484848	DTM_uuu_Gm6-37	596	640	1.79e-153	83.281	DNA	II	I	TIR	Mutator	Ukn	NA
nanopore_29266	Gm08	18927139	18927139	INS	439	0.0736842	DTH_uuu_Gm15-63	449	450	0	92.667	DNA	II	I	TIR	PIF-Harbinge	Ukn	MITE/tourist
nanopore_29285	Gm08	19097373	19110438	DEL	13066	0.0326087	RLG_Gmr30_Gm8-3	13060	13059	0	100	Gypsy	I	I	LTR	Gypsy	Gmr30	INTACT
nanopore_29293	Gm08	19143572	19143572	INS	3497	0.0833333	RLG_Gmr21_Gm1-6	3568	3587	0	93.003	Gypsy	I	I	LTR	Gypsy	Gmr21	SOLO
illumina_34854	Gm08	19288921	19297369	DEL	8449	0.775	DTM_uuu_Gm8-52	8438	8438	0	100	DNA	II	I	TIR	Mutator	Ukn	NA
nanopore_29322	Gm08	19377966	19377966	INS	4257	0.755682	DTH_uuu_Gm1-66	4350	4314	0	96.987	DNA	II	I	TIR	PIF-Harbinge	Ukn	NA
nanopore_29324	Gm08	19407445	19407445	INS	4049	0.626316	DTH_uuu_Gm1-66	4350	4359	0	91.214	DNA	II	I	TIR	PIF-Harbinge	Ukn	NA
nanopore_29333	Gm08	19467007	19467007	INS	9265	0.706897	RLC_Gmr2_Gm16-19	9473	9521	0	94.034	Copia	I	I	LTR	Copia	Gmr2/SIRE	INTACT
nanopore_29454	Gm08	21137515	21137515	INS	9171	0.229167	RLC_Gmr6_Gm11-12	9242	9253	0	97.644	Copia	I	I	LTR	Copia	Gmr6	INTACT
illumina_35029	Gm08	21300397	21305551	DEL	5155	0.019802	RLC_Gmr60_Gm8-1	5149	5149	0	100	Copia	I	I	LTR	Copia	Gmr60	INTACT
illumina_35067	Gm08	21876087	21878500	DEL	2414	0.804124	RLC_Gmr41_Gm8-3	2344	2342	0	100	Copia	I	I	LTR	Copia	Gmr41	INTACT
illumina_35068	Gm08	21876151	21878500	DEL	2350	0.8125	RLC_Gmr41_Gm8-3	2344	2342	0	100	Copia	I	I	LTR	Copia	Gmr41	INTACT
illumina_35074	Gm08	21903929	21904523	DEL	595	0.814433	RLC_Gmr60_Gm8-2	589	588	0	100	Copia	I	I	LTR	Copia	Gmr60	SOLO
illumina_35081	Gm08	21992201	21997394	DEL	5194	0.783505	RLG_Gmr113_Gm8-1	5188	5188	0	100	Gypsy	I	I	LTR	Gypsy	Gmr113	INTACT
nanopore_29530	Gm08	22471363	22474194	DEL	2832	0.534091	RLG_Gmr169_Gm15-2	2804	2810	0	94.982	Gypsy	I	I	LTR	Gypsy	Gmr169	SOLO
illumina_35114	Gm08	22497467	22503766	DEL	6300	0.476471	RLC_Gmr7_Gm8-5	6293	6294	0	99.984	Copia	I	I	LTR	Copia	Gmr7	INTACT
nanopore_29559	Gm08	22619768	22619768	INS	5357	0.738889	RLG_Gmr3_Gm17-25	5371	5375	0	98.177	Gypsy	I	I	LTR	Gypsy	Gmr3	INTACT
nanopore_29564	Gm08	22640752	22640752	INS	3920	0.727778	RLC_Gmr18_Gm18-3	3997	4005	0	95.331	Copia	I	I	LTR	Copia	Gmr18	INTACT
nanopore_29577	Gm08	23050889	23050889	INS	1082	0.303191	RLC_Gmr6_Gm2-72	1091	1090	0	96.606	Copia	I	I	LTR	Copia	Gmr6	SOLO
nanopore_29584	Gm08	23153110	23153110	INS	1523	0.355	RLC_Gmr37_Gm1-4	1553	1566	0	89.783	Copia	I	I	LTR	Copia	Gmr37	SOLO
illumina_35173	Gm08	23407086	23419548	DEL	12463	0.152632	RLG_Gmr21_Gm11-18	12424	12468	0	97.987	Gypsy	I	I	LTR	Gypsy	Gmr21	INTACT
nanopore_29610	Gm08	23758014	23758014	INS	9619	0.173684	RLC_Gmr2_Gm4-29	9859	9890	0	95.743	Copia	I	I	LTR	Copia	Gmr2/SIRE	INTACT
illumina_35201	Gm08	23813590	23823261	DEL	9672	0.175	RLC_Gmr2_Gm8-4	9666	9670	0	99.855	Copia	I	I	LTR	Copia	Gmr2/SIRE	INTACT
nanopore_29627	Gm08	24177094	24177094	INS	9466	0.126316	RLC_Gmr2_Gm1-22	9666	9760	0	93.156	Copia	I	I	LTR	Copia	Gmr2/SIRE	INTACT
nanopore_29665	Gm08	24439292	24439292	INS	9503	0.175258	RLC_Gmr2_Gm14-25	9967	10020	0	89.99	Copia	I	I	LTR	Copia	Gmr2/SIRE	INTACT
illumina_35257	Gm08	24450864	24452042	DEL	1179	0.147368	RLC_Gmr2_Gm8-7	1173	1173	0	100	Copia	I	I	LTR	Copia	Gmr2/SIRE	SOLO
illumina_35287	Gm08	24508576	24509615	DEL	1040	0.177083	RLG_Gmr4_Gm8-15	961	961	0	100	Gypsy	I	I	LTR	Gypsy	Gmr4	SOLO
illumina_35290	Gm08	24639633	24660531	DEL	20899	0.101124	RLG_Gmr9_Gm8-22	20426	18234	0	98.755	Gypsy	I	I	LTR	Gypsy	Gmr9	INTACT
illumina_35296	Gm08	24733620	24743452	DEL	9833	0.177419	RLC_Gmr2_Gm8-8	9825	9833	0	99.339	Copia	I	I	LTR	Copia	Gmr2/SIRE	INTACT
nanopore_29691	Gm08	24842017	24842017	INS	1228	0.175824	RLC_Gmr2_Gm1-50	1247	1250	0	95.84	Copia	I	I	LTR	Copia	Gmr2/SIRE	SOLO
nanopore_29692	Gm08	24873707	24873707	INS	9623	0.173469	RLC_Gmr2_Gm4-29	9859	9893	0	95.765	Copia	I	I	LTR	Copia	Gmr2/SIRE	INTACT
nanopore_29706	Gm08	25055503	25055503	INS	8656	0.151042	RLC_Gmr2_Gm1-22	9666	8886	0	93.585	Copia	I	I	LTR	Copia	Gmr2/SIRE	INTACT
nanopore_29710	Gm08	25142409	25142409	INS	9227	0.180851	RLC_Gmr2_Gm1-22	9666	9723	0	89.839	Copia	I	I	LTR	Copia	Gmr2/SIRE	INTACT
nanopore_29711	Gm08	25182905	25182905	INS	3821	0.170213	RLC_Gmr18_Gm8-42	3841	3875	0	97.161	Copia	I	I	LTR	Copia	Gmr18	INTACT
nanopore_29716	Gm08	25260744	25260744	INS	9250	0.163043	RLC_Gmr2_Gm4-33	9446	9490	0	95.047	Copia	I	I	LTR	Copia	Gmr2/SIRE	INTACT
nanopore_29717	Gm08	25301736	25301736	INS	1075	0.168421	RLC_Gmr2_Gm12-42	1109	1109	0	94.5	Copia	I	I	LTR	Copia	Gmr2/SIRE	SOLO
illumina_35329	Gm08	25403432	25413268	DEL	9837	0.177083	RLC_Gmr2_Gm8-15	9831	9832	0	99.593	Copia	I	I	LTR	Copia	Gmr2/SIRE	INTACT
nanopore_29730	Gm08	25415320	25415320	INS	11261	0.112903	RLC_Gmr2_Gm4-29	9859	9935	0	93.991	Copia	I	I	LTR	Copia	Gmr2/SIRE	INTACT
nanopore_29732	Gm08	25450874	25450874	INS	9440	0.198795	RLC_Gmr2_Gm1-22	9666	9728	0	93.514	Copia	I	I	LTR	Copia	Gmr2/SIRE	INTACT
nanopore_29743	Gm08	25751987	25761250	DEL	9264	0.147368	RLC_Gmr6_Gm8-36	9257	9257	0	99.816	Copia	I	I	LTR	Copia	Gmr6	INTACT
nanopore_29770	Gm08	26218607	26218607	INS	9141	0.161458	RLC_Gmr2_Gm19-40	9549	8044	0	91.795	Copia	I	I	LTR	Copia	Gmr2/SIRE	INTACT
nanopore_29777	Gm08	26276951	26286768	DEL	9818	0.102273	RLC_Gmr2_Gm8-14	9812	9811	0	99.98	Copia	I	I	LTR	Copia	Gmr2/SIRE	INTACT
illumina_35370	Gm08	26365062	26366159	DEL	1098	0.123596	RLC_Gmr6_Gm8-19	1092	1092	0	100	Copia	I	I	LTR	Copia	Gmr6	SOLO
nanopore_29802	Gm08	26453081	26453081	INS	1909	0.161458	RLG_Gmr9_Gm12-181	1926	1931	0	96.841	Gypsy	I	I	LTR	Gypsy	Gmr9	SOLO
nanopore_29816	Gm08	26781752	26782979	DEL	1228	0.10989	RLC_Gmr6_Gm19-57	1039	1040	0	99.231	Copia	I	I	LTR	Copia	Gmr6	SOLO
nanopore_29832	Gm08	26859654	26859654	INS	9824	0.116667	RLC_Gmr2_Gm14-5	9665	9177	0	84.941	Copia	I	I	LTR	Copia	Gmr2/SIRE	INTACT
nanopore_29833	Gm08	26879507	26879507	INS	9268	0.19697	RLC_Gmr2_Gm4-33	9446	9499	0	94.799	Copia	I	I	LTR	Copia	Gmr2/SIRE	INTACT
illumina_35400	Gm08	26886028	26895862	DEL	9835	0.173469	RLC_Gmr2_Gm8-16	9819	9833	0	99.42	Copia	I	I	LTR	Copia	Gmr2/SIRE	INTACT
nanopore_29837	Gm08	26930215	26930215	INS	1132	0.197917	RLC_Gmr2_Gm2-23	1148	1148	0	95.122	Copia	I	I	LTR	Copia	Gmr2/SIRE	SOLO
nanopore_29846	Gm08	27173831	27173831	INS	1000	0.224359	RLC_Gmr2_Gm10-2	1001	1012	0	94.96	Copia	I	I	LTR	Copia	Gmr2/SIRE	SOLO
nanopore_29847	Gm08	27193110	27193110	INS	9425	0.192708	RLC_Gmr2_Gm10-42	9748	9837	0	90.668	Copia	I	I	LTR	Copia	Gmr2/SIRE	INTACT
nanopore_29867	Gm08	27314303	27314303	INS	1083	0.205	RLC_Gmr6_Gm12-32	1091	1092	0	96.886	Copia	I	I	LTR	Copia	Gmr6	SOLO
nanopore_29868	Gm08	27314304	27314304	INS	978	0.188776	RLC_Gmr6_Gm18-10	1090	1096	0	85.858	Copia	I	I	LTR	Copia	Gmr6	SOLO
nanopore_29871	Gm08	27462953	27462953	INS	9555	0.107143	RLC_Gmr2_Gm12-7	9757	9822	0	93.352	Copia	I	I	LTR	Copia	Gmr2/SIRE	INTACT
nanopore_29879	Gm08	27628809	27628809	INS	9713	0.0744681	RLC_Gmr2_Gm4-43	9921	9943	0	96.631	Copia	I	I	LTR	Copia	Gmr2/SIRE	INTACT
nanopore_29880	Gm08	27712439	27732212	DEL	19774	0.0654762	RLG_Gmr9_Gm8-72	19768	19767	0	100	Gypsy	I	I	LTR	Gypsy	Gmr9	INTACT
nanopore_29904	Gm08	28022675	28022675	INS	9142	0.139175	RLC_Gmr6_Gm3-8	9249	9256	0	97.72	Copia	I	I	LTR	Copia	Gmr6	INTACT
nanopore_29907	Gm08	28147243	28147243	INS	9222	0.142857	RLC_Gmr2_Gm4-33	9446	9490	0	94.373	Copia	I	I	LTR	Copia	Gmr2/SIRE	INTACT
illumina_35448	Gm08	28250004	28270467	DEL	20464	0.104396	RLG_Gmr9_Gm3-83	20580	16605	0	98.248	Gypsy	I	I	LTR	Gypsy	Gmr9	INTACT
nanopore_29920	Gm08	28304342	28304342	INS	9296	0.106061	RLC_Gmr2_Gm5-27	9594	9706	0	89.975	Copia	I	I	LTR	Copia	Gmr2/SIRE	INTACT
illumina_35451	Gm08	28309851	28329876	DEL	20026	0.191919	RLG_Gmr9_Gm8-82	19703	18437	0	99.284	Gypsy	I	I	LTR	Gypsy	Gmr9	INTACT
nanopore_29932	Gm08	28483701	28483701	INS	3635	0.183333	RLG_Gmr21_Gm19-51	3709	3713	0	95.475	Gypsy	I	I	LTR	Gypsy	Gmr21	SOLO
illumina_35464	Gm08	28689498	28690654	DEL	1157	0.20202	RLG_Gmr19_Gm12-43	1154	1156	0	97.837	Gypsy	I	I	LTR	Gypsy	Gmr19/diaspora	SOLO
illumina_35465	Gm08	28695239	28716242	DEL	21004	0.193878	RLG_Gmr9_Scaffold22-5	20995	20999	0	99.914	Gypsy	I	I	LTR	Gypsy	Gmr9	INTACT
nanopore_29986	Gm08	29355898	29355898	INS	1131	0.1	RLC_Gmr2_Gm18-60	1148	1149	0	95.997	Copia	I	I	LTR	Copia	Gmr2/SIRE	SOLO
illumina_35554	Gm08	29572215	29581881	DEL	9667	0.524096	RLC_Gmr2_Gm8-18	9690	9704	0	98.918	Copia	I	I	LTR	Copia	Gmr2/SIRE	INTACT
nanopore_30002	Gm08	29743362	29744540	DEL	1179	0.0722222	RLC_Gmr2_Gm8-19	1173	1173	0	100	Copia	I	I	LTR	Copia	Gmr2/SIRE	SOLO
nanopore_30012	Gm08	30069240	30069240	INS	9668	0.190722	RLC_Gmr2_Gm20-44	9842	9905	0	92.903	Copia	I	I	LTR	Copia	Gmr2/SIRE	INTACT
nanopore_30014	Gm08	30114051	30114051	INS	1958	0.19802	RLG_Gmr9_Gm4-209	1994	2002	0	95.305	Gypsy	I	I	LTR	Gypsy	Gmr9	SOLO
nanopore_30018	Gm08	30337809	30337809	INS	1654	0.190722	RLG_Gmr9_Gm18-45	1669	1674	0	97.013	Gypsy	I	I	LTR	Gypsy	Gmr9	SOLO
nanopore_30043	Gm08	30627412	30627412	INS	9534	0.118557	RLC_Gmr2_Gm7-13	9696	9783	0	93.478	Copia	I	I	LTR	Copia	Gmr2/SIRE	INTACT
illumina_35596	Gm08	30700173	30704028	DEL	3856	0.18	RLG_Gmr21_Gm8-30	3849	3850	0	99.974	Gypsy	I	I	LTR	Gypsy	Gmr21	SOLO
nanopore_30060	Gm08	30860380	30860380	INS	9515	0.180851	RLC_Gmr2_Gm19-49	9754	9805	0	93.32	Copia	I	I	LTR	Copia	Gmr2/SIRE	INTACT
nanopore_30063	Gm08	31010814	31020541	DEL	9728	0.0588235	RLC_Gmr2_Gm8-21	9724	9723	0	99.877	Copia	I	I	LTR	Copia	Gmr2/SIRE	INTACT
nanopore_30070	Gm08	31208291	31208291	INS	9481	0.170103	RLC_Gmr2_Gm19-49	9754	9775	0	94.302	Copia	I	I	LTR	Copia	Gmr2/SIRE	INTACT
nanopore_30072	Gm08	31320475	31320475	INS	977	0.170103	RLG_Gmr4_Gm6-107	977	977	0	99.181	Gypsy	I	I	LTR	Gypsy	Gmr4	SOLO
nanopore_30135	Gm08	31895035	31896016	DEL	982	0.101124	RLG_Gmr4_Gm8-56	976	975	0	100	Gypsy	I	I	LTR	Gypsy	Gmr4	SOLO
nanopore_30139	Gm08	32043904	32053733	DEL	9830	0.0297619	RLC_Gmr2_Gm8-23	9824	9824	0	99.959	Copia	I	I	LTR	Copia	Gmr2/SIRE	INTACT
illumina_35681	Gm08	32149270	32169749	DEL	20480	0.195876	RLG_Gmr9_Gm12-50	20127	17978	0	98.365	Gypsy	I	I	LTR	Gypsy	Gmr9	INTACT
nanopore_30190	Gm08	32796367	32796367	INS	9569	0.152174	RLC_Gmr2_Gm3-44	9812	9885	0	93.95	Copia	I	I	LTR	Copia	Gmr2/SIRE	INTACT
illumina_35709	Gm08	33175469	33176653	DEL	1185	0.189474	RLC_Gmr2_Gm8-25	1179	1179	0	100	Copia	I	I	LTR	Copia	Gmr2/SIRE	SOLO
nanopore_30207	Gm08	33315530	33315530	INS	5507	0.175258	RLG_Gmr4_Gm1-256	5532	5531	0	98.084	Gypsy	I	I	LTR	Gypsy	Gmr4	INTACT
nanopore_30212	Gm08	33419269	33419269	INS	9397	0.159091	RLC_Gmr2_Gm9-31	9581	9645	0	91.529	Copia	I	I	LTR	Copia	Gmr2/SIRE	INTACT
illumina_35728	Gm08	33518573	33519544	DEL	972	0.1	RLG_Gmr4_Gm3-34	964	964	0	99.066	Gypsy	I	I	LTR	Gypsy	Gmr4	SOLO
nanopore_30228	Gm08	33538001	33538001	INS	1083	0.146341	RLC_Gmr2_Gm19-4	1108	1108	0	94.495	Copia	I	I	LTR	Copia	Gmr2/SIRE	SOLO
nanopore_30229	Gm08	33547465	33547465	INS	9398	0.166667	RLC_Gmr2_Gm4-29	9859	9923	0	91.162	Copia	I	I	LTR	Copia	Gmr2/SIRE	INTACT
illumina_35729	Gm08	33549140	33558978	DEL	9839	0.188119	RLC_Gmr2_Gm8-26	9832	9832	0	99.786	Copia	I	I	LTR	Copia	Gmr2/SIRE	INTACT
illumina_35731	Gm08	33578672	33584208	DEL	5537	0.185567	RLG_Gmr4_Gm8-63	5530	5530	0	99.964	Gypsy	I	I	LTR	Gypsy	Gmr4	INTACT
nanopore_30240	Gm08	33615064	33615064	INS	544	0.185567	RLG_Gmr17_Gm17-14	540	544	0	96.691	Gypsy	I	I	LTR	Gypsy	Gmr17	SOLO
illumina_35745	Gm08	33855910	33876285	DEL	20376	0.228261	RLG_Gmr9_Gm7-137	20284	18077	0	96.681	Gypsy	I	I	LTR	Gypsy	Gmr9	INTACT
nanopore_30268	Gm08	34112817	34112817	INS	3117	0.0860215	RIL_Gml1_Gm2-7	3180	3190	0	94.169	NON-LTR	I	I	LINE	L1	Gml1	NA
illumina_35779	Gm08	34245739	34255403	DEL	9665	0.193878	RLC_Gmr2_Gm8-28	9659	9659	0	100	Copia	I	I	LTR	Copia	Gmr2/SIRE	INTACT
nanopore_30296	Gm08	34292129	34292129	INS	1318	0.196809	RLG_Gmr19_Gm10-23	1311	1067	0	92.596	Gypsy	I	I	LTR	Gypsy	Gmr19/diaspora	SOLO
nanopore_30313	Gm08	34399615	34399615	INS	1582	0.739796	RLC_Gmr5_Gm20-63	1619	1628	0	92.936	Copia	I	I	LTR	Copia	Gmr5	SOLO
illumina_35791	Gm08	34400196	34402426	DEL	2231	0.731959	RLC_Gmr24_Gm8-18	2231	2231	0	100	Copia	I	I	LTR	Copia	Gmr24	SOLO
nanopore_30317	Gm08	34500634	34500634	INS	2977	0.758242	RLC_Gmr24_Gm15-73	3026	3030	0	93.102	Copia	I	I	LTR	Copia	Gmr24	SOLO
nanopore_30335	Gm08	34641097	34641097	INS	9098	0.188172	RLC_Gmr2_Gm6-15	9278	9310	0	95.596	Copia	I	I	LTR	Copia	Gmr2/SIRE	INTACT
illumina_35806	Gm08	34645976	34655905	DEL	9930	0.19	RLC_Gmr2_Gm8-29	9924	9925	0	99.778	Copia	I	I	LTR	Copia	Gmr2/SIRE	INTACT
illumina_35809	Gm08	34707942	34708853	DEL	912	0.1875	RLG_Gmr3_Gm8-34	906	906	0	100	Gypsy	I	I	LTR	Gypsy	Gmr3	SOLO
illumina_35821	Gm08	34774259	34788563	DEL	14305	0.157895	RLG_Gmr9_Gm8-161	14295	14295	0	100	Gypsy	I	I	LTR	Gypsy	Gmr9	INTACT
illumina_35822	Gm08	34797323	34800676	DEL	3354	0.742268	DTA_uuu_Gm8-2	3345	3345	0	100	DNA	II	I	TIR	hAT	Ukn	NA
nanopore_30361	Gm08	34937568	34937568	INS	9337	0.424731	RLC_Gmr2_Gm7-13	9696	9776	0	90.998	Copia	I	I	LTR	Copia	Gmr2/SIRE	INTACT
illumina_35898	Gm08	35161985	35162895	DEL	911	0.0481928	RLG_Gmr3_Gm8-36	905	905	0	100	Gypsy	I	I	LTR	Gypsy	Gmr3	SOLO
nanopore_30486	Gm08	35948035	35948035	INS	1164	0.510753	RLG_Gmr1_Gm18-40	1173	1180	0	95.932	Gypsy	I	I	LTR	Gypsy	Gmr1	SOLO
nanopore_30497	Gm08	36089183	36090141	DEL	959	0.196721	RLC_Gmr18_Gm8-34	957	957	0	99.582	Copia	I	I	LTR	Copia	Gmr18	SOLO
nanopore_30523	Gm08	36227482	36229151	DEL	1670	0.268116	RLC_Gmr5_Gm8-78	1661	1661	0	100	Copia	I	I	LTR	Copia	Gmr5	SOLO
illumina_35973	Gm08	36234554	36236249	DEL	1696	0.494898	RLC_Gmr5_Gm8-79	1690	1690	0	100	Copia	I	I	LTR	Copia	Gmr5	SOLO
illumina_35975	Gm08	36245688	36247858	DEL	2171	0.510101	RLG_Gmr9_Gm8-168	2165	2165	0	100	Gypsy	I	I	LTR	Gypsy	Gmr9	SOLO
illumina_35994	Gm08	36312148	36313264	DEL	1117	0.467742	RLC_Gmr2_Gm8-31	1111	1111	0	100	Copia	I	I	LTR	Copia	Gmr2/SIRE	SOLO
nanopore_30545	Gm08	36345745	36345745	INS	9505	0.467742	RLC_Gmr2_Gm19-49	9754	9818	0	92.473	Copia	I	I	LTR	Copia	Gmr2/SIRE	INTACT
illumina_36008	Gm08	36417532	36421432	DEL	3901	0.515625	RLC_Gmr18_Gm8-38	3895	3895	0	100	Copia	I	I	LTR	Copia	Gmr18	INTACT
nanopore_30632	Gm08	37874510	37883746	DEL	9237	0.0441176	RLC_Gmr6_Gm15-8	9238	9240	0	99.264	Copia	I	I	LTR	Copia	Gmr6	INTACT
nanopore_30696	Gm08	40012768	40012768	INS	10440	0.281915	DTM_uuu_Gm10-98	10436	8532	0	92.511	DNA	II	I	TIR	Mutator	Ukn	NA
illumina_36180	Gm08	40032667	40035514	DEL	2848	0.48	RLC_Gmr24_Gm8-36	2848	2848	0	100	Copia	I	I	LTR	Copia	Gmr24	SOLO
illumina_36186	Gm08	40090644	40092084	DEL	1441	0.104167	RLG_Gmr228_Gm8-3	1436	1436	0	100	Gypsy	I	I	LTR	Gypsy	Gmr228	SOLO
nanopore_30703	Gm08	40273291	40273291	INS	577	0.340426	DTM_uuu_Gm14-19	582	594	9.49e-156	84.512	DNA	II	I	TIR	Mutator	Ukn	NA
illumina_36223	Gm08	40444948	40450231	DEL	5284	0.121212	RLG_Gmr156_Gm8-1	5273	5273	0	100	Gypsy	I	I	LTR	Gypsy	Gmr156	INTACT
illumina_36259	Gm08	40824782	40825671	DEL	890	0.118812	RLG_Gmr3_Gm8-41	884	884	0	100	Gypsy	I	I	LTR	Gypsy	Gmr3	SOLO
illumina_36285	Gm08	41173229	41174962	DEL	1734	0.147959	RLG_Gmr79_Gm5-7	1409	1392	0	88.218	Gypsy	I	I	LTR	Gypsy	Gmr79	SOLO
illumina_36325	Gm08	41667275	41667863	DEL	589	0.0408163	RLC_Gmr16_Gm8-9	589	587	0	100	Copia	I	I	LTR	Copia	Gmr16	SOLO
nanopore_30818	Gm08	42124733	42124733	INS	2310	0.0340909	RLC_Gmr24_Gm19-15	2257	2370	0	82.7	Copia	I	I	LTR	Copia	Gmr24	SOLO
illumina_36378	Gm08	42380791	42381885	DEL	1095	0.0735294	RLC_Gmr6_Gm8-67	1089	1089	0	100	Copia	I	I	LTR	Copia	Gmr6	SOLO
nanopore_30839	Gm08	42651087	42651087	INS	2223	0.594737	RLC_Gmr24_Gm18-127	2247	2252	0	96.758	Copia	I	I	LTR	Copia	Gmr24	SOLO
illumina_36421	Gm08	42838042	42841636	DEL	3595	0.576087	RLC_Gmr41_Gm8-8	3589	3588	0	100	Copia	I	I	LTR	Copia	Gmr41	INTACT
illumina_36427	Gm08	42914988	42918179	DEL	3192	0.0309278	RIL_Gml1_Gm8-5	3177	3175	0	100	NON-LTR	I	I	LINE	L1	Gml1	NA
illumina_36428	Gm08	42915004	42918178	DEL	3175	0.0260417	RIL_Gml1_Gm8-5	3177	3174	0	100	NON-LTR	I	I	LINE	L1	Gml1	NA
nanopore_30904	Gm08	43115594	43116026	DEL	433	0.741573	RLG_Gmr70_Gm8-1	427	425	0	100	Gypsy	I	I	LTR	Gypsy	Gmr70	SOLO
illumina_36541	Gm08	43260631	43261247	DEL	617	0.103093	DTM_uuu_Gm2-124	612	619	0	89.984	DNA	II	I	TIR	Mutator	Ukn	NA
illumina_36558	Gm08	43383096	43387729	DEL	4634	0.80198	RLC_Gmr33_Gm8-1	4628	4627	0	100	Copia	I	I	LTR	Copia	Gmr33	INTACT
illumina_36559	Gm08	43383118	43387713	DEL	4596	0.1	RLC_Gmr33_Gm8-1	4628	4596	0	100	Copia	I	I	LTR	Copia	Gmr33	INTACT
nanopore_30959	Gm08	43427022	43427022	INS	3248	0.547059	DTA_uuu_Gm17-2	3345	3346	0	95.696	DNA	II	I	TIR	hAT	Ukn	NA
illumina_36602	Gm08	43596819	43599991	DEL	3173	0.771084	RIL_Gml1_Gm8-6	3176	3173	0	100	NON-LTR	I	I	LINE	L1	Gml1	NA
illumina_36603	Gm08	43637486	43642952	DEL	5467	0.802198	RLC_Gmr41_Gm8-9	5461	5461	0	100	Copia	I	I	LTR	Copia	Gmr41	INTACT
nanopore_31054	Gm08	44509808	44509808	INS	4725	0.03	RLC_Gmr44_Gm9-1	4836	4822	0	96.578	Copia	I	I	LTR	Copia	Gmr44	INTACT
nanopore_31060	Gm08	44536839	44536839	INS	6186	0.03	RLC_Gmr22_Gm6-1	6225	6235	0	98.268	Copia	I	I	LTR	Copia	Gmr22	INTACT
illumina_36706	Gm08	44643771	44644182	DEL	412	0.09	DTH_uuu_Gm7-61	407	388	5.1e-162	93.814	DNA	II	I	TIR	PIF-Harbinge	Ukn	MITE/tourist
illumina_36707	Gm08	44644977	44647571	DEL	2595	0.09	DTA_uuu_Gm8-1	2624	2621	0	98.321	DNA	II	I	TIR	hAT	Ukn	NA
illumina_36808	Gm08	45575803	45578047	DEL	2245	0.75	RLC_Gmr24_Gm8-42	2239	2239	0	100	Copia	I	I	LTR	Copia	Gmr24	SOLO
illumina_36814	Gm08	45603022	45605275	DEL	2254	0.725806	RLC_Gmr24_Gm8-43	2248	2248	0	100	Copia	I	I	LTR	Copia	Gmr24	SOLO
nanopore_31229	Gm08	46175463	46175463	INS	16447	0.564286	RLG_Gmr67_Gm14-1	17415	14348	0	91.323	Gypsy	I	I	LTR	Gypsy	Gmr67	INTACT
nanopore_31270	Gm08	46479164	46479164	INS	3583	0.159574	RLC_Gmr41_Gm13-5	3654	3667	0	95.773	Copia	I	I	LTR	Copia	Gmr41	INTACT
illumina_36954	Gm08	46720797	46725704	DEL	4908	0.030303	RLC_Gmr252_Gm9-1	4793	4035	0	89.467	Copia	I	I	LTR	Copia	Gmr252	INTACT
illumina_36983	Gm08	46948792	46956248	DEL	7457	0.03125	DTH_uuu_Gm8-8	7453	7452	0	100	DNA	II	I	TIR	PIF-Harbinge	Ukn	MITE/tourist
illumina_36994	Gm08	47040867	47043439	DEL	2573	0.0353535	RLC_Gmr28_Gm8-4	2567	2566	0	100	Copia	I	I	LTR	Copia	Gmr28	INTACT
illumina_37025	Gm09	100541	105896	DEL	5356	0.030303	RLG_Gmr234_Gm9-1	5350	5349	0	100	Gypsy	I	I	LTR	Gypsy	Gmr234	INTACT
nanopore_31371	Gm09	346904	346904	INS	3127	0.0656566	RIL_Gml1_Gm12-6	3196	3177	0	96.852	NON-LTR	I	I	LINE	L1	Gml1	NA
nanopore_31383	Gm09	390628	390628	INS	1193	0.510638	DTM_uuu_Gm13-73	1240	1241	0	88.638	DNA	II	I	TIR	Mutator	Ukn	NA
nanopore_31397	Gm09	433077	433077	INS	3586	0.222222	RLC_Gmr41_Gm1-1	3624	3635	0	96.671	Copia	I	I	LTR	Copia	Gmr41	INTACT
illumina_37154	Gm09	1597437	1601025	DEL	3589	0.220779	RLC_Gmr41_Gm9-1	3578	3577	0	100	Copia	I	I	LTR	Copia	Gmr41	INTACT
illumina_37155	Gm09	1609487	1611748	DEL	2262	0.418367	RLC_Gmr24_Gm9-1	2256	2256	0	100	Copia	I	I	LTR	Copia	Gmr24	SOLO
nanopore_31463	Gm09	1621342	1621342	INS	3320	0.360825	DTA_uuu_Gm8-2	3345	3349	0	97.91	DNA	II	I	TIR	hAT	Ukn	NA
nanopore_31516	Gm09	2124828	2124828	INS	468	0.53125	DTM_uuu_Gm20-12	484	480	5.13e-73	78.75	DNA	II	I	TIR	Mutator	Ukn	NA
illumina_37272	Gm09	2716211	2716612	DEL	402	0.585859	DTH_uuu_Gm9-9	399	398	0	100	DNA	II	I	TIR	PIF-Harbinge	Ukn	MITE/tourist
illumina_37292	Gm09	2909988	2911223	DEL	1236	0.02	DTM_uuu_Gm9-4	1235	1235	0	100	DNA	II	I	TIR	Mutator	Ukn	NA
illumina_37301	Gm09	3119366	3119744	DEL	379	0.464286	RLC_Gmr8_Gm9-1	373	373	0	100	Copia	I	I	LTR	Copia	Gmr8	SOLO
nanopore_31577	Gm09	3122245	3122245	INS	7614	0.451087	RLC_Gmr24_Gm3-80	7671	7691	0	97.504	Copia	I	I	LTR	Copia	Gmr24	INTACT
illumina_37369	Gm09	3868978	3869170	DEL	193	0.46	RLG_Gmr191_Gm5-1	181	179	1.96e-68	92.737	Gypsy	I	I	LTR	Gypsy	Gmr191	SOLO
illumina_37391	Gm09	4238481	4241668	DEL	3188	0.742105	RIL_Gml1_Gm9-1	3173	3172	0	100	NON-LTR	I	I	LINE	L1	Gml1	NA
illumina_37392	Gm09	4238498	4241678	DEL	3181	0.704545	RIL_Gml1_Gm9-1	3173	3172	0	100	NON-LTR	I	I	LINE	L1	Gml1	NA
illumina_37425	Gm09	4624593	4626853	DEL	2261	0.262626	RLC_Gmr24_Gm9-5	2257	2257	0	99.867	Copia	I	I	LTR	Copia	Gmr24	SOLO
illumina_37479	Gm09	4877877	4882862	DEL	4986	0.03	RLG_Gmr424_Gm9-1	4980	4980	0	100	Gypsy	I	I	LTR	Gypsy	Gmr424	INTACT
illumina_37556	Gm09	5373965	5381152	DEL	7188	0.177083	DTM_uuu_Gm9-9	7179	6861	0	100	DNA	II	I	TIR	Mutator	Ukn	NA
illumina_37585	Gm09	5661803	5663061	DEL	1259	0.115	RLG_Gmr228_Gm18-6	1274	1299	0	90.454	Gypsy	I	I	LTR	Gypsy	Gmr228	SOLO
illumina_37605	Gm09	5850141	5852421	DEL	2281	0.787879	RLC_Gmr24_Gm9-8	2275	2275	0	100	Copia	I	I	LTR	Copia	Gmr24	SOLO
illumina_37639	Gm09	6184938	6191393	DEL	6456	0.204082	RLC_Gmr7_Gm2-8	6486	5631	0	95.152	Copia	I	I	LTR	Copia	Gmr7	INTACT
illumina_37641	Gm09	6209307	6214172	DEL	4866	0.77551	RLC_Gmr524_Gm1-1	4860	4190	0	85.919	Copia	I	I	LTR	Copia	Gmr524	INTACT
illumina_37678	Gm09	6657353	6667862	DEL	10510	0.204082	DTM_uuu_Gm9-16	10501	10500	0	99.971	DNA	II	I	TIR	Mutator	Ukn	NA
illumina_37696	Gm09	6844625	6845510	DEL	886	0.0612245	RLG_Gmr3_Gm2-97	908	897	0	97.213	Gypsy	I	I	LTR	Gypsy	Gmr3	SOLO
nanopore_31963	Gm09	7070070	7070070	INS	1179	0.237624	RLG_Gmr492_Gm16-1	1493	1220	0	90.164	Gypsy	I	I	LTR	Gypsy	Gmr492	INTACT
nanopore_31996	Gm09	7484893	7484893	INS	9165	0.328125	RLC_Gmr6_Gm16-63	9251	9258	0	97.418	Copia	I	I	LTR	Copia	Gmr6	INTACT
nanopore_31997	Gm09	7484893	7484893	INS	1051	0.328125	RLC_Gmr6_Scaffold23-1	1093	1090	0	94.954	Copia	I	I	LTR	Copia	Gmr6	SOLO
illumina_37778	Gm09	7852182	7854727	DEL	2546	0.479381	RLG_Gmr67_Gm9-1	2540	2539	0	100	Gypsy	I	I	LTR	Gypsy	Gmr67	SOLO
illumina_37794	Gm09	8044571	8045576	DEL	1006	0.142857	RLC_Gmr2_Gm9-63	1000	1001	0	98.202	Copia	I	I	LTR	Copia	Gmr2/SIRE	SOLO
nanopore_32047	Gm09	8063399	8063399	INS	5342	0.4	RLG_Gmr174_Gm14-1	5426	5431	0	96.833	Gypsy	I	I	LTR	Gypsy	Gmr174	INTACT
nanopore_32060	Gm09	8139257	8139257	INS	1077	0.365591	RLC_Gmr6_Gm4-35	1092	1092	0	96.978	Copia	I	I	LTR	Copia	Gmr6	SOLO
illumina_37814	Gm09	8203165	8213179	DEL	10015	0.231579	RLC_Gmr2_Gm9-2	10009	10008	0	100	Copia	I	I	LTR	Copia	Gmr2/SIRE	INTACT
illumina_37829	Gm09	8274309	8279149	DEL	4841	0.0309278	RLC_Gmr8_Gm9-2	4834	4834	0	100	Copia	I	I	LTR	Copia	Gmr8	INTACT
nanopore_32112	Gm09	8589572	8589572	INS	1127	0.239796	RLC_Gmr2_Gm4-30	1146	1146	0	95.812	Copia	I	I	LTR	Copia	Gmr2/SIRE	SOLO
nanopore_32141	Gm09	8778623	8778623	INS	4816	0.140625	RLC_Gmr8_Gm10-6	4834	4839	0	97.851	Copia	I	I	LTR	Copia	Gmr8	INTACT
nanopore_32159	Gm09	8944025	8944025	INS	4931	0.659574	RLG_Gmr19_Scaffold22-1	5003	5018	0	96.473	Gypsy	I	I	LTR	Gypsy	Gmr19/diaspora	INTACT
nanopore_32168	Gm09	9032317	9032317	INS	9654	0.0808081	RLC_Gmr2_Gm1-42	9964	10033	0	91.109	Copia	I	I	LTR	Copia	Gmr2/SIRE	INTACT
nanopore_32170	Gm09	9083691	9083691	INS	16655	0.138298	RLG_Gmr9_Gm5-13	19927	16137	0	92.31	Gypsy	I	I	LTR	Gypsy	Gmr9	INTACT
illumina_37916	Gm09	9299741	9302011	DEL	2271	0.862245	RLC_Gmr24_Gm9-15	2265	2265	0	100	Copia	I	I	LTR	Copia	Gmr24	SOLO
nanopore_32244	Gm09	9656592	9656592	INS	1087	0.680851	RLC_Gmr2_Gm11-6	1113	1094	0	95.704	Copia	I	I	LTR	Copia	Gmr2/SIRE	SOLO
illumina_37962	Gm09	9781786	9792244	DEL	10459	0.176768	RLC_Gmr2_Gm9-4	8406	8406	0	100	Copia	I	I	LTR	Copia	Gmr2/SIRE	INTACT
illumina_37963	Gm09	9781804	9792244	DEL	10441	0.161458	RLC_Gmr2_Gm9-4	8406	8406	0	100	Copia	I	I	LTR	Copia	Gmr2/SIRE	INTACT
nanopore_32285	Gm09	9845265	9845265	INS	9212	0.136842	RLC_Gmr2_Gm19-5	9368	9459	0	92.779	Copia	I	I	LTR	Copia	Gmr2/SIRE	INTACT
illumina_37966	Gm09	9849447	9859157	DEL	9711	0.833333	RLC_Gmr2_Gm9-5	9711	9710	0	99.856	Copia	I	I	LTR	Copia	Gmr2/SIRE	INTACT
illumina_38025	Gm09	10326021	10335515	DEL	9495	0.808511	RLC_Gmr2_Gm9-6	9489	9489	0	100	Copia	I	I	LTR	Copia	Gmr2/SIRE	INTACT
illumina_38027	Gm09	10347566	10351131	DEL	3566	0.805	DTA_uuu_Gm9-1	3557	3557	0	100	DNA	II	I	TIR	hAT	Ukn	NA
nanopore_32368	Gm09	10377325	10377325	INS	1237	0.157303	DTM_uuu_Gm14-67	1253	1253	0	92.737	DNA	II	I	TIR	Mutator	Ukn	NA
illumina_38072	Gm09	10651443	10661236	DEL	9794	0.618557	RLC_Gmr2_Gm11-4	9733	8234	0	96.867	Copia	I	I	LTR	Copia	Gmr2/SIRE	INTACT
nanopore_32414	Gm09	10688002	10688002	INS	1057	0.339506	RLC_Gmr6_Gm14-68	1070	1072	0	94.31	Copia	I	I	LTR	Copia	Gmr6	SOLO
nanopore_32415	Gm09	10691406	10691406	INS	1637	0.416667	RLC_Gmr5_Gm6-109	1684	1708	0	90.34	Copia	I	I	LTR	Copia	Gmr5	SOLO
illumina_38084	Gm09	10728974	10734504	DEL	5531	0.444444	RLG_Gmr4_Gm9-12	5525	5525	0	99.928	Gypsy	I	I	LTR	Gypsy	Gmr4	INTACT
nanopore_32434	Gm09	10827913	10827913	INS	1030	0.0677083	RLC_Gmr18_Gm20-8	1161	1036	0	95.174	Copia	I	I	LTR	Copia	Gmr18	SOLO
illumina_38091	Gm09	10837936	10843311	DEL	5376	0.127551	RLC_Gmr41_Gm6-9	5397	5399	0	98.518	Copia	I	I	LTR	Copia	Gmr41	INTACT
nanopore_32445	Gm09	10952152	10952152	INS	9153	0.134021	RLC_Gmr6_Gm1-47	9234	9243	0	97.76	Copia	I	I	LTR	Copia	Gmr6	INTACT
nanopore_32448	Gm09	10973193	10983130	DEL	9938	0.0888889	RLC_Gmr2_Gm9-9	9932	9932	0	99.99	Copia	I	I	LTR	Copia	Gmr2/SIRE	INTACT
nanopore_32449	Gm09	10989638	10989638	INS	9743	0.15625	RLC_Gmr2_Gm9-35	10038	10092	0	92.558	Copia	I	I	LTR	Copia	Gmr2/SIRE	INTACT
nanopore_32480	Gm09	11434245	11434245	INS	5364	0.44086	RLC_Gmr41_Gm16-9	5401	5411	0	97.043	Copia	I	I	LTR	Copia	Gmr41	INTACT
nanopore_32488	Gm09	11597246	11597246	INS	5318	0.380682	RLG_Gmr3_Gm20-52	5370	4298	0	98.208	Gypsy	I	I	LTR	Gypsy	Gmr3	INTACT
nanopore_32511	Gm09	11860941	11860941	INS	5319	0.1875	RLG_Gmr3_Gm2-82	5375	5376	0	98.103	Gypsy	I	I	LTR	Gypsy	Gmr3	INTACT
nanopore_32524	Gm09	11960355	11960355	INS	10184	0.190722	RLG_Gmr1_Gm10-26	10345	10370	0	96.393	Gypsy	I	I	LTR	Gypsy	Gmr1	INTACT
illumina_38150	Gm09	12025740	12026721	DEL	982	0.19802	RLG_Gmr4_Gm9-21	976	976	0	100	Gypsy	I	I	LTR	Gypsy	Gmr4	SOLO
illumina_38156	Gm09	12087236	12088319	DEL	1084	0.111111	RLC_Gmr6_Gm9-12	1085	1084	0	100	Copia	I	I	LTR	Copia	Gmr6	SOLO
nanopore_32535	Gm09	12092522	12095835	DEL	3314	0.119565	RIL_Gml1_Gm12-6	3196	3169	0	99.306	NON-LTR	I	I	LINE	L1	Gml1	NA
nanopore_32542	Gm09	12152032	12152032	INS	2851	0.171717	RIL_Gml1_Gm17-4	3191	2870	0	97.213	NON-LTR	I	I	LINE	L1	Gml1	NA
nanopore_32554	Gm09	12236008	12236008	INS	471	0.16129	DTT_uuu_Gm12-37	483	483	0	96.066	DNA	II	I	TIR	Tc1-Mariner	Ukn	MITE/stowaway
illumina_38186	Gm09	12478882	12482321	DEL	3440	0.186869	DTA_uuu_Gm9-2	3431	3431	0	100	DNA	II	I	TIR	hAT	Ukn	NA
illumina_38187	Gm09	12499485	12508825	DEL	9341	0.21875	RLC_Gmr2_Gm9-12	9332	9335	0	99.625	Copia	I	I	LTR	Copia	Gmr2/SIRE	INTACT
nanopore_32600	Gm09	12598625	12599756	DEL	1132	0.113636	RLC_Gmr2_Gm9-13	1126	1126	0	100	Copia	I	I	LTR	Copia	Gmr2/SIRE	SOLO
illumina_38195	Gm09	12617987	12620282	DEL	2296	0.216495	RLG_Gmr9_Gm9-11	2290	2290	0	100	Gypsy	I	I	LTR	Gypsy	Gmr9	SOLO
illumina_38197	Gm09	12633964	12635122	DEL	1159	0.2	RLG_Gmr1_Gm9-3	1153	1152	0	100	Gypsy	I	I	LTR	Gypsy	Gmr1	SOLO
nanopore_32621	Gm09	12698493	12698493	INS	2459	0.180412	RLG_Gmr51_Gm7-3	2473	2069	0	95.263	Gypsy	I	I	LTR	Gypsy	Gmr51	SOLO
illumina_38234	Gm09	13061668	13067212	DEL	5545	0.0326087	RLG_Gmr4_Gm9-29	5531	5536	0	99.007	Gypsy	I	I	LTR	Gypsy	Gmr4	INTACT
nanopore_32670	Gm09	13136531	13136531	INS	9655	0.0698925	RLC_Gmr2_Scaffold389-1	9827	9752	0	91.438	Copia	I	I	LTR	Copia	Gmr2/SIRE	INTACT
nanopore_32685	Gm09	13212331	13212331	INS	9102	0.0927835	RLC_Gmr2_Gm3-5	9266	9294	0	96.148	Copia	I	I	LTR	Copia	Gmr2/SIRE	INTACT
nanopore_32693	Gm09	13358251	13358251	INS	1138	0.0578947	RLG_Gmr19_Gm20-48	1152	1153	0	96.704	Gypsy	I	I	LTR	Gypsy	Gmr19/diaspora	SOLO
illumina_38268	Gm09	13667942	13669135	DEL	1194	0.122549	RLC_Gmr18_Gm9-14	1188	1188	0	100	Copia	I	I	LTR	Copia	Gmr18	SOLO
nanopore_32718	Gm09	13951782	13951782	INS	1170	0.0526316	RLC_Gmr2_Gm10-46	1193	1194	0	93.719	Copia	I	I	LTR	Copia	Gmr2/SIRE	SOLO
illumina_38290	Gm09	14334922	14344691	DEL	9770	0.0795455	RLC_Gmr2_Gm6-48	9759	9772	0	98.588	Copia	I	I	LTR	Copia	Gmr2/SIRE	INTACT
illumina_38316	Gm09	14756900	14759069	DEL	2170	0.119792	RLG_Gmr9_Gm9-38	2164	2164	0	100	Gypsy	I	I	LTR	Gypsy	Gmr9	SOLO
nanopore_32768	Gm09	14838741	14838741	INS	2223	0.0842105	RLG_Gmr9_Gm1-88	2246	2264	0	95.274	Gypsy	I	I	LTR	Gypsy	Gmr9	SOLO
nanopore_32812	Gm09	15228437	15232184	DEL	3748	0.0434783	RLC_Gmr18_Gm9-15	3746	3748	0	99.413	Copia	I	I	LTR	Copia	Gmr18	INTACT
nanopore_32828	Gm09	15360632	15360632	INS	9105	0.102041	RLC_Gmr2_Gm20-38	9360	9413	0	93.297	Copia	I	I	LTR	Copia	Gmr2/SIRE	INTACT
nanopore_32847	Gm09	15584313	15584313	INS	9130	0.0833333	RLC_Gmr2_Gm7-50	9300	9315	0	96.865	Copia	I	I	LTR	Copia	Gmr2/SIRE	INTACT
illumina_38374	Gm09	15619022	15620273	DEL	1252	0.115	RLC_Gmr2_Gm20-20	1247	1248	0	96.314	Copia	I	I	LTR	Copia	Gmr2/SIRE	SOLO
illumina_38387	Gm09	15816131	15817791	DEL	1661	0.0959596	RLG_Gmr9_Gm9-61	1655	1655	0	99.94	Gypsy	I	I	LTR	Gypsy	Gmr9	SOLO
illumina_38388	Gm09	15852338	15854241	DEL	1904	0.181818	RLG_Gmr9_Gm9-62	1898	1896	0	100	Gypsy	I	I	LTR	Gypsy	Gmr9	SOLO
illumina_38393	Gm09	15930309	15939362	DEL	9054	0.178947	RLC_Gmr2_Gm9-18	9048	9048	0	99.901	Copia	I	I	LTR	Copia	Gmr2/SIRE	INTACT
illumina_38395	Gm09	15986431	15986941	DEL	511	0.29	DTM_uuu_Gm4-4	460	502	1.49e-108	82.271	DNA	II	I	TIR	Mutator	Ukn	NA
illumina_38402	Gm09	16358562	16367950	DEL	9389	0.163265	RLC_Gmr2_Gm9-19	9301	7594	0	99.776	Copia	I	I	LTR	Copia	Gmr2/SIRE	INTACT
nanopore_32932	Gm09	16544353	16544353	INS	2129	0.105263	RLG_Gmr9_Scaffold23-10	2149	2166	0	95.106	Gypsy	I	I	LTR	Gypsy	Gmr9	SOLO
illumina_38420	Gm09	16829839	16839068	DEL	9230	0.117347	RLC_Gmr6_Gm18-47	9241	9244	0	98.961	Copia	I	I	LTR	Copia	Gmr6	INTACT
nanopore_32946	Gm09	16948490	16948490	INS	1929	0.0789474	RLG_Gmr9_Gm2-65	1947	1955	0	96.368	Gypsy	I	I	LTR	Gypsy	Gmr9	SOLO
illumina_38444	Gm09	17248313	17249450	DEL	1138	0.0979381	RLG_Gmr19_Gm6-1	1129	1132	0	99.028	Gypsy	I	I	LTR	Gypsy	Gmr19/diaspora	SOLO
illumina_38459	Gm09	17491157	17493662	DEL	2506	0.0707071	RIL_Gml1_Gm6-3	3003	2487	0	99.397	NON-LTR	I	I	LINE	L1	Gml1	NA
nanopore_32977	Gm09	17515195	17515195	INS	5493	0.0736842	RLG_Gmr4_Gm1-256	5532	5531	0	98.662	Gypsy	I	I	LTR	Gypsy	Gmr4	INTACT
nanopore_33005	Gm09	18291769	18291769	INS	9180	0.106383	RLC_Gmr2_Gm18-10	9756	9847	0	87.621	Copia	I	I	LTR	Copia	Gmr2/SIRE	INTACT
illumina_38507	Gm09	18306648	18310319	DEL	3672	0.112245	RLC_Gmr41_Gm9-6	3666	3666	0	100	Copia	I	I	LTR	Copia	Gmr41	INTACT
nanopore_33014	Gm09	18383368	18383368	INS	4009	0.0666667	RLC_Gmr18_Gm15-61	3901	3935	0	94.943	Copia	I	I	LTR	Copia	Gmr18	INTACT
nanopore_33027	Gm09	18497841	18497841	INS	5454	0.11413	RLG_Gmr4_Gm17-67	5537	5538	0	96.948	Gypsy	I	I	LTR	Gypsy	Gmr4	INTACT
nanopore_33036	Gm09	18675147	18675147	INS	9020	0.114583	RLC_Gmr2_Gm3-36	9256	9303	0	94.787	Copia	I	I	LTR	Copia	Gmr2/SIRE	INTACT
nanopore_33050	Gm09	19130885	19130885	INS	9727	0.0547945	RLC_Gmr2_Gm1-48	9942	8361	0	86.963	Copia	I	I	LTR	Copia	Gmr2/SIRE	INTACT
illumina_38597	Gm09	19424810	19425778	DEL	969	0.0940594	RLG_Gmr4_Gm9-71	963	962	0	100	Gypsy	I	I	LTR	Gypsy	Gmr4	SOLO
nanopore_33101	Gm09	19742484	19745684	DEL	3201	0.0494506	RIL_Gml1_Gm9-4	3188	3185	0	100	NON-LTR	I	I	LINE	L1	Gml1	NA
illumina_38665	Gm09	20386440	20391177	DEL	4738	0.116162	RLG_Gmr19_Gm7-13	4751	4766	0	98.133	Gypsy	I	I	LTR	Gypsy	Gmr19/diaspora	INTACT
nanopore_33130	Gm09	20414910	20414910	INS	9442	0.0979381	RLC_Gmr2_Gm10-42	9748	9796	0	93.283	Copia	I	I	LTR	Copia	Gmr2/SIRE	INTACT
nanopore_33142	Gm09	20444614	20454358	DEL	9745	0.0789474	RLC_Gmr2_Gm15-25	9978	8844	0	94.821	Copia	I	I	LTR	Copia	Gmr2/SIRE	INTACT
illumina_38670	Gm09	20507721	20508698	DEL	978	0.107143	RLG_Gmr4_Gm9-76	977	977	0	100	Gypsy	I	I	LTR	Gypsy	Gmr4	SOLO
nanopore_33188	Gm09	20915197	20924946	DEL	9750	0.10101	RLC_Gmr2_Gm9-21	9743	9743	0	99.979	Copia	I	I	LTR	Copia	Gmr2/SIRE	INTACT
nanopore_33222	Gm09	21203337	21203337	INS	5085	0.0773196	DTM_uuu_Gm2-63	5151	5157	0	97.712	DNA	II	I	TIR	Mutator	Ukn	NA
illumina_38741	Gm09	21286920	21288083	DEL	1164	0.0927835	RLG_Gmr1_Gm9-24	1163	1163	0	100	Gypsy	I	I	LTR	Gypsy	Gmr1	SOLO
nanopore_33239	Gm09	21303633	21303633	INS	9500	0.0765306	RLC_Gmr2_Gm20-10	9761	9824	0	91.053	Copia	I	I	LTR	Copia	Gmr2/SIRE	INTACT
illumina_38752	Gm09	21373587	21377427	DEL	3841	0.11	RLG_Gmr21_Gm9-26	3835	3835	0	100	Gypsy	I	I	LTR	Gypsy	Gmr21	SOLO
illumina_39586	Gm09	29381151	29397968	DEL	16818	0.272222	RLG_Gmr19_Gm9-41	14481	13472	0	100	Gypsy	I	I	LTR	Gypsy	Gmr19/diaspora	INTACT
illumina_39616	Gm09	29615192	29624279	DEL	9088	0.341837	RLC_Gmr2_Gm15-9	9104	9125	0	97.315	Copia	I	I	LTR	Copia	Gmr2/SIRE	INTACT
illumina_39621	Gm09	29760839	29770696	DEL	9858	0.304348	RLC_Gmr2_Gm9-47	9852	9852	0	99.898	Copia	I	I	LTR	Copia	Gmr2/SIRE	INTACT
nanopore_33737	Gm09	29803212	29803212	INS	1118	0.326316	RLC_Gmr2_Gm18-43	1124	1128	0	95.213	Copia	I	I	LTR	Copia	Gmr2/SIRE	SOLO
nanopore_33742	Gm09	30002551	30002551	INS	947	0.315789	RLC_Gmr18_Gm3-20	957	956	0	97.071	Copia	I	I	LTR	Copia	Gmr18	SOLO
nanopore_33779	Gm09	30675726	30692709	DEL	16984	0.0298507	RLG_Gmr9_Gm9-200	16498	14451	0	99.917	Gypsy	I	I	LTR	Gypsy	Gmr9	INTACT
nanopore_33831	Gm09	31431877	31433862	DEL	1986	0.27381	RLG_Gmr9_Gm9-204	1981	1981	0	100	Gypsy	I	I	LTR	Gypsy	Gmr9	SOLO
nanopore_33839	Gm09	31616562	31616562	INS	8492	0.309783	RLC_Gmr6_Gm7-70	8626	8583	0	96.889	Copia	I	I	LTR	Copia	Gmr6	INTACT
nanopore_33849	Gm09	31709149	31709149	INS	5632	0.0412371	RLG_Gmr102_Gm17-1	5670	5672	0	98.554	Gypsy	I	I	LTR	Gypsy	Gmr102	INTACT
nanopore_33867	Gm09	32141417	32141417	INS	7598	0.550562	RLC_Gmr24_Gm18-16	7696	7707	0	97.34	Copia	I	I	LTR	Copia	Gmr24	INTACT
nanopore_33868	Gm09	32141418	32141418	INS	2247	0.550562	RLC_Gmr24_Gm7-3	2250	2251	0	98.756	Copia	I	I	LTR	Copia	Gmr24	SOLO
nanopore_33869	Gm09	32271425	32271425	INS	9487	0.190722	RLC_Gmr2_Gm12-7	9757	9833	0	90.837	Copia	I	I	LTR	Copia	Gmr2/SIRE	INTACT
nanopore_33870	Gm09	32273838	32273838	INS	9568	0.191489	RLC_Gmr2_Gm17-50	9738	9826	0	92.367	Copia	I	I	LTR	Copia	Gmr2/SIRE	INTACT
nanopore_33895	Gm09	32939697	32939697	INS	1163	0.333333	RLG_Gmr4_Gm3-109	963	959	0	97.602	Gypsy	I	I	LTR	Gypsy	Gmr4	SOLO
nanopore_33897	Gm09	32993890	32993890	INS	8881	0.193548	RLC_Gmr2_Gm10-24	9168	9201	0	92.131	Copia	I	I	LTR	Copia	Gmr2/SIRE	INTACT
nanopore_33902	Gm09	33075140	33075140	INS	9733	0.197802	RLC_Gmr2_Gm4-12	9957	10014	0	93.02	Copia	I	I	LTR	Copia	Gmr2/SIRE	INTACT
nanopore_33906	Gm09	33147002	33147002	INS	9732	0.194444	RLC_Gmr2_Gm6-13	9717	10170	0	81.534	Copia	I	I	LTR	Copia	Gmr2/SIRE	INTACT
illumina_39788	Gm09	33321490	33323861	DEL	2372	0.225806	RLG_Gmr51_Gm11-2	2407	2412	0	94.071	Gypsy	I	I	LTR	Gypsy	Gmr51	SOLO
nanopore_33927	Gm09	33360316	33360316	INS	12750	0.234043	RLG_Gmr30_Gm13-1	13142	13185	0	92.81	Gypsy	I	I	LTR	Gypsy	Gmr30	INTACT
illumina_39795	Gm09	33376391	33377358	DEL	968	0.14433	RLG_Gmr4_Gm14-31	965	964	0	98.651	Gypsy	I	I	LTR	Gypsy	Gmr4	SOLO
nanopore_33942	Gm09	33566756	33566756	INS	1022	0.0955056	RLC_Gmr18_Gm6-14	1160	1036	0	94.788	Copia	I	I	LTR	Copia	Gmr18	SOLO
illumina_39812	Gm09	33583564	33585410	DEL	1847	0.306122	DTM_uuu_Gm9-83	1836	1836	0	100	DNA	II	I	TIR	Mutator	Ukn	NA
illumina_39813	Gm09	33583582	33585410	DEL	1829	0.271739	DTM_uuu_Gm9-83	1836	1829	0	100	DNA	II	I	TIR	Mutator	Ukn	NA
nanopore_33946	Gm09	33598894	33598894	INS	2705	0.113402	RLG_Gmr17_Gm15-10	2743	2230	0	88.52	Gypsy	I	I	LTR	Gypsy	Gmr17	INTACT
nanopore_33947	Gm09	33605411	33605411	INS	1125	0.121053	RLG_Gmr1_Gm3-3	1165	1167	0	92.631	Gypsy	I	I	LTR	Gypsy	Gmr1	SOLO
nanopore_33960	Gm09	33987295	33987295	INS	8230	0.19697	RLG_Gmr4_Gm10-142	8477	7501	0	99.493	Gypsy	I	I	LTR	Gypsy	Gmr4	INTACT
illumina_39881	Gm09	34426999	34432374	DEL	5376	0.418367	RLG_Gmr105_Gm9-1	5370	5370	0	100	Gypsy	I	I	LTR	Gypsy	Gmr105	INTACT
illumina_39901	Gm09	34544571	34549410	DEL	4840	0.5	RLC_Gmr8_Gm9-9	4834	4834	0	99.876	Copia	I	I	LTR	Copia	Gmr8	INTACT
illumina_39909	Gm09	34672773	34673740	DEL	968	0.0909091	RLG_Gmr4_Gm9-141	962	962	0	100	Gypsy	I	I	LTR	Gypsy	Gmr4	SOLO
nanopore_34030	Gm09	34863526	34863526	INS	415	0.462366	DTH_uuu_Gm4-36	418	410	5.07e-172	93.415	DNA	II	I	TIR	PIF-Harbinge	Ukn	MITE/tourist
illumina_39944	Gm09	34919662	34924807	DEL	5146	0.458763	RLG_Gmr76_Gm9-1	5140	5140	0	100	Gypsy	I	I	LTR	Gypsy	Gmr76	INTACT
nanopore_34040	Gm09	34985869	34992367	DEL	6499	0.103774	RLG_Gmr4_Gm6-14	6485	6489	0	99.122	Gypsy	I	I	LTR	Gypsy	Gmr4	INTACT
nanopore_34045	Gm09	35029887	35029887	INS	9260	0.448864	RLC_Gmr2_Gm4-33	9446	9507	0	94.667	Copia	I	I	LTR	Copia	Gmr2/SIRE	INTACT
illumina_39977	Gm09	35370242	35380789	DEL	10548	0.0808081	RLG_Gmr59_Gm9-4	11673	10351	0	99.044	Gypsy	I	I	LTR	Gypsy	Gmr59	INTACT
illumina_39989	Gm09	35595207	35598013	DEL	2807	0.0707071	RLG_Gmr17_Scaffold30-2	2938	2728	0	95.345	Gypsy	I	I	LTR	Gypsy	Gmr17	INTACT
illumina_40019	Gm09	35752083	35755276	DEL	3194	0.0729167	RIL_Gml1_Gm9-6	3183	3180	0	100	NON-LTR	I	I	LINE	L1	Gml1	NA
nanopore_34112	Gm09	35873883	35874889	DEL	1007	0.0652174	RLC_Gmr2_Gm11-23	1001	1000	0	99	Copia	I	I	LTR	Copia	Gmr2/SIRE	SOLO
nanopore_34151	Gm09	36301067	36301067	INS	8892	0.0729167	RLC_Gmr2_Gm19-5	9368	9434	0	88.478	Copia	I	I	LTR	Copia	Gmr2/SIRE	INTACT
nanopore_34160	Gm09	36395219	36395219	INS	8940	0.0729167	RLC_Gmr2_Gm16-22	9220	9293	0	92.015	Copia	I	I	LTR	Copia	Gmr2/SIRE	INTACT
illumina_40085	Gm09	36491460	36497183	DEL	5724	0.0707071	RLC_Gmr39_Gm9-4	5718	5718	0	100	Copia	I	I	LTR	Copia	Gmr39	INTACT
nanopore_34179	Gm09	36530279	36530279	INS	9028	0.0684211	RLC_Gmr2_Gm17-34	9444	8249	0	89.514	Copia	I	I	LTR	Copia	Gmr2/SIRE	INTACT
nanopore_34230	Gm09	36932544	36932544	INS	13472	0.444444	RLG_Gmr30_Gm16-4	13090	13333	0	89.155	Gypsy	I	I	LTR	Gypsy	Gmr30	INTACT
illumina_40166	Gm09	36964483	36965369	DEL	887	0.55102	RLG_Gmr30_Gm9-5	881	881	0	100	Gypsy	I	I	LTR	Gypsy	Gmr30	SOLO
nanopore_34244	Gm09	37014026	37014026	INS	1252	0.456044	DTM_uuu_Gm14-67	1253	1260	0	92.937	DNA	II	I	TIR	Mutator	Ukn	NA
illumina_40170	Gm09	37028244	37038222	DEL	9979	0.454545	RLG_Gmr1_Gm3-53	10380	9013	0	98.646	Gypsy	I	I	LTR	Gypsy	Gmr1	INTACT
nanopore_34249	Gm09	37056743	37056743	INS	5892	0.435065	RLC_Gmr60_Gm10-1	5855	5983	0	89.487	Copia	I	I	LTR	Copia	Gmr60	INTACT
nanopore_34250	Gm09	37056793	37056793	INS	5727	0.433333	RLC_Gmr60_Gm10-1	5855	5880	0	95.034	Copia	I	I	LTR	Copia	Gmr60	INTACT
illumina_40177	Gm09	37062123	37067357	DEL	5235	0.464646	RLG_Gmr482_Gm9-1	5229	5229	0	100	Gypsy	I	I	LTR	Gypsy	Gmr482	INTACT
nanopore_34281	Gm09	37215232	37215232	INS	1593	0.0765306	RLC_Gmr5_Gm16-5	1618	1622	0	93.527	Copia	I	I	LTR	Copia	Gmr5	SOLO
nanopore_34282	Gm09	37224717	37224717	INS	6256	0.159091	RLC_Gmr22_Gm15-1	6227	6342	0	92.447	Copia	I	I	LTR	Copia	Gmr22	INTACT
nanopore_34324	Gm09	37549247	37549247	INS	5155	0.0824742	RLG_Gmr3_Gm1-100	5250	4906	0	96.739	Gypsy	I	I	LTR	Gypsy	Gmr3	INTACT
nanopore_34335	Gm09	37622787	37622787	INS	2980	0.839506	RLG_Gmr17_Scaffold68-2	3022	2510	0	94.741	Gypsy	I	I	LTR	Gypsy	Gmr17	INTACT
illumina_40226	Gm09	37643927	37644455	DEL	529	0.414141	RLC_Gmr41_Gm9-14	474	473	0	100	Copia	I	I	LTR	Copia	Gmr41	SOLO
illumina_40227	Gm09	37643973	37644455	DEL	483	0.419192	RLC_Gmr41_Gm9-14	474	473	0	100	Copia	I	I	LTR	Copia	Gmr41	SOLO
nanopore_34338	Gm09	37653207	37653207	INS	5350	0.168421	RLC_Gmr41_Gm6-9	5397	5434	0	96.632	Copia	I	I	LTR	Copia	Gmr41	INTACT
nanopore_34342	Gm09	37680990	37680990	INS	3824	0.163265	RLC_Gmr16_Gm14-6	3867	3864	0	91.304	Copia	I	I	LTR	Copia	Gmr16	INTACT
nanopore_34352	Gm09	37764347	37764347	INS	3171	0.244681	RIL_Gml1_Gm9-5	3176	3183	0	97.738	NON-LTR	I	I	LINE	L1	Gml1	NA
illumina_40249	Gm09	37814157	37818901	DEL	4745	0.66	RLC_Gmr85_Gm14-4	4743	4744	0	98.82	Copia	I	I	LTR	Copia	Gmr85	INTACT
illumina_40251	Gm09	37825940	37831965	DEL	6026	0.653465	RLC_Gmr39_Gm14-3	6572	5642	0	95.923	Copia	I	I	LTR	Copia	Gmr39	INTACT
illumina_40254	Gm09	37870261	37870674	DEL	414	0.295	DTH_uuu_Gm9-64	410	410	0	100	DNA	II	I	TIR	PIF-Harbinge	Ukn	MITE/tourist
illumina_40273	Gm09	38037407	38039101	DEL	1695	0.247368	RLG_Gmr228_Gm9-2	1694	1694	0	100	Gypsy	I	I	LTR	Gypsy	Gmr228	SOLO
nanopore_34389	Gm09	38043207	38043207	INS	2827	0.25	RLC_Gmr24_Gm3-12	2960	2402	0	91.424	Copia	I	I	LTR	Copia	Gmr24	SOLO
illumina_40293	Gm09	38212247	38213325	DEL	1079	0.260417	RLC_Gmr6_Gm5-63	1074	1078	0	97.31	Copia	I	I	LTR	Copia	Gmr6	SOLO
illumina_40302	Gm09	38299840	38301013	DEL	1174	0.291667	RLG_Gmr1_Gm9-55	1168	1168	0	100	Gypsy	I	I	LTR	Gypsy	Gmr1	SOLO
illumina_40304	Gm09	38304140	38312525	DEL	8386	0.833333	RLC_Gmr6_Gm9-68	8380	8379	0	100	Copia	I	I	LTR	Copia	Gmr6	INTACT
illumina_40313	Gm09	38388765	38394988	DEL	6224	0.20202	RLC_Gmr22_Gm9-4	6223	6222	0	100	Copia	I	I	LTR	Copia	Gmr22	INTACT
illumina_40406	Gm09	39108872	39117533	DEL	8662	0.0338983	RLC_Gmr6_Gm9-69	8657	8659	0	99.573	Copia	I	I	LTR	Copia	Gmr6	INTACT
nanopore_34610	Gm09	39556716	39556716	INS	2433	0.30102	RLC_Gmr24_Gm9-39	2398	2411	0	93.944	Copia	I	I	LTR	Copia	Gmr24	SOLO
nanopore_34612	Gm09	39576193	39576193	INS	9493	0.263441	RLC_Gmr2_Gm11-26	9709	9750	0	95.6	Copia	I	I	LTR	Copia	Gmr2/SIRE	INTACT
illumina_40502	Gm09	39735184	39736621	DEL	1438	0.09375	DTM_uuu_Gm7-27	1566	1305	0	91.648	DNA	II	I	TIR	Mutator	Ukn	NA
nanopore_34648	Gm09	40086138	40086138	INS	2248	0.102041	RLC_Gmr24_Gm18-25	2278	2281	0	96.317	Copia	I	I	LTR	Copia	Gmr24	SOLO
nanopore_34649	Gm09	40088824	40088824	INS	4916	0.104167	RLC_Gmr60_Gm6-2	5122	5138	0	92.351	Copia	I	I	LTR	Copia	Gmr60	INTACT
nanopore_34654	Gm09	40130924	40130924	INS	1140	0.404255	RLC_Gmr18_Gm6-14	1160	1162	0	94.234	Copia	I	I	LTR	Copia	Gmr18	SOLO
illumina_40552	Gm09	40158757	40159762	DEL	1006	0.616162	RLC_Gmr2_Gm9-63	1000	999	0	100	Copia	I	I	LTR	Copia	Gmr2/SIRE	SOLO
nanopore_34666	Gm09	40189843	40189843	INS	5297	0.217391	RLG_Gmr3_Gm9-68	5356	5366	0	96.701	Gypsy	I	I	LTR	Gypsy	Gmr3	INTACT
illumina_40572	Gm09	40362987	40365257	DEL	2271	0.828283	RLC_Gmr24_Gm9-65	2265	2263	0	100	Copia	I	I	LTR	Copia	Gmr24	SOLO
illumina_40590	Gm09	40528149	40529512	DEL	1364	0.020202	RLG_Gmr43_Gm9-23	1358	1357	0	100	Gypsy	I	I	LTR	Gypsy	Gmr43	SOLO
nanopore_34734	Gm09	40753619	40753619	INS	3830	0.135417	RLC_Gmr540_Gm12-7	3891	3893	0	97.149	Copia	I	I	LTR	Copia	Gmr540	LTR_INTACT
illumina_40636	Gm09	40852667	40857279	DEL	4613	0.361111	RLC_Gmr13_Gm9-3	4606	4604	0	100	Copia	I	I	LTR	Copia	Gmr13	INTACT
nanopore_34776	Gm09	41054721	41054721	INS	2363	0.143617	RLG_Gmr51_Gm8-3	2412	2410	0	95.685	Gypsy	I	I	LTR	Gypsy	Gmr51	SOLO
nanopore_34802	Gm09	41252055	41252055	INS	1026	0.398936	RLC_Gmr18_Gm20-12	1159	1032	0	97.19	Copia	I	I	LTR	Copia	Gmr18	SOLO
nanopore_34910	Gm09	42285393	42285393	INS	4725	0.136842	RLC_Gmr71_Scaffold349-1	4785	4787	0	98.099	Copia	I	I	LTR	Copia	Gmr71	INTACT
nanopore_34912	Gm09	42353833	42353833	INS	409	0.0707071	DTH_uuu_Gm7-61	407	388	1.47e-132	89.175	DNA	II	I	TIR	PIF-Harbinge	Ukn	MITE/tourist
illumina_40809	Gm09	42366882	42369046	DEL	2165	0.851064	RLG_Gmr17_Gm9-26	2154	2154	0	100	Gypsy	I	I	LTR	Gypsy	Gmr17	INTACT
illumina_40830	Gm09	42560849	42563260	DEL	2412	0.760417	RLG_Gmr51_Gm9-2	2406	2406	0	100	Gypsy	I	I	LTR	Gypsy	Gmr51	SOLO
illumina_40837	Gm09	42612482	42617665	DEL	5184	0.846939	RLG_Gmr344_Gm18-1	5208	4310	0	85.684	Gypsy	I	I	LTR	Gypsy	Gmr344	INTACT
nanopore_34949	Gm09	42655121	42655121	INS	7558	0.237113	RLC_Gmr24_Gm3-80	7671	7594	0	97.854	Copia	I	I	LTR	Copia	Gmr24	INTACT
illumina_40850	Gm09	42776610	42778871	DEL	2262	0.0408163	RLC_Gmr24_Gm2-7	2259	2264	0	97.482	Copia	I	I	LTR	Copia	Gmr24	SOLO
illumina_40857	Gm09	42804627	42810859	DEL	6233	0.792929	RLC_Gmr22_Gm9-7	6227	6227	0	100	Copia	I	I	LTR	Copia	Gmr22	INTACT
illumina_40890	Gm09	43117386	43117789	DEL	404	0.776042	DTH_uuu_Gm20-55	401	397	1.11e-143	89.924	DNA	II	I	TIR	PIF-Harbinge	Ukn	MITE/tourist
nanopore_35002	Gm09	43140546	43140546	INS	2254	0.055	RLC_Gmr24_Gm2-7	2259	2262	0	98.674	Copia	I	I	LTR	Copia	Gmr24	SOLO
illumina_40897	Gm09	43200287	43205818	DEL	5532	0.784211	RLG_Gmr4_Gm9-153	5526	5525	0	100	Gypsy	I	I	LTR	Gypsy	Gmr4	INTACT
illumina_40946	Gm09	43813844	43816407	DEL	2564	0.645161	DTA_uuu_Gm9-5	2555	2555	0	100	DNA	II	I	TIR	hAT	Ukn	NA
illumina_40954	Gm09	43893248	43894229	DEL	982	0.586735	RLG_Gmr4_Gm9-154	976	976	0	100	Gypsy	I	I	LTR	Gypsy	Gmr4	SOLO
nanopore_35076	Gm09	43919591	43919591	INS	1378	0.237113	RLG_Gmr43_Gm12-9	1319	1325	0	91.019	Gypsy	I	I	LTR	Gypsy	Gmr43	SOLO
nanopore_35078	Gm09	43919627	43919627	INS	1385	0.566327	RLG_Gmr43_Gm12-9	1319	1322	0	92.133	Gypsy	I	I	LTR	Gypsy	Gmr43	SOLO
nanopore_35079	Gm09	43919643	43919643	INS	1369	0.18	RLG_Gmr43_Gm12-9	1319	1319	0	90.751	Gypsy	I	I	LTR	Gypsy	Gmr43	SOLO
nanopore_35081	Gm09	43953559	43958117	DEL	4559	0.47	RLC_Gmr44_Gm9-1	4836	4559	0	100	Copia	I	I	LTR	Copia	Gmr44	INTACT
illumina_40970	Gm09	43972185	43973472	DEL	1288	0.636364	RLG_Gmr380_Gm10-2	1258	1278	0	94.601	Gypsy	I	I	LTR	Gypsy	Gmr380	INTACT
illumina_40971	Gm09	43982664	43983322	DEL	659	0.646465	RLG_Gmr183_Gm9-2	653	652	0	100	Gypsy	I	I	LTR	Gypsy	Gmr183	SOLO
[truncated: 2,978 more rows]
