# Supplementary material for: Combined use of Oxford Nanopore and Illumina sequencing yields insights into soybean structural variation biology
Source: BMC Biol. 2022 Feb 23;20:53. doi: 10.1186/s12915-022-01255-w (PMC8867729; doi:10.1186/s12915-022-01255-w)
Supplement: Supplementary file 8 — Additional file 8. Multiple alignment of the Williams82 assembly version 4 reference sequence and local de novo assemblies of 7 samples at the site of a 480-bp Stowaway MITE insertion (Gm04:2,257,090). Samples OAC Petrel and Roland bear the 480-bp insertion, while Alta bears the 6-bp TACGAG insertion; other samples match the reference sequence. Asterisks mark the locations of the TSD sequences in samples OAC Petrel and Roland. [file 12915_2022_1255_MOESM8_ESM.txt]

>ref
TATATATACAAAAGTTCTTACTT------------TACTAAATTTTTTCCTCCAAAACCTTCACCCCCTTCTCTCA----------------------------------------------------------------------------------------------------------------------------------------------------------------------------------------------------------------------------------------------------------------------------------------------------------------------------------------------------------------------------------------------------------------------------------------------------------------------------------------------------TACC-TTTTTGCTTTTCCATATT---CTTCTACCAACATTTAATTAATTATTTATGTCTCC
>QS5091.50J
TATATATACAAAAGTTCTTACTT------------TACTAAATTTTTTCCTCCAAAACCTTCACCCCCTTCTCTCA----------------------------------------------------------------------------------------------------------------------------------------------------------------------------------------------------------------------------------------------------------------------------------------------------------------------------------------------------------------------------------------------------------------------------------------------------------------------------------------------------TACC-TTTTTGCTTTTCCATATT---CTTCTACCAACATTTAATTAATTATTTATGTCTCC
>ALTA
TATATATACAAAAGTTCTTACTT------------TACTAAATTTTTTCCTCCAAAACCTTCACCCCCTTCTCTCATAC----------------------------------------------------------------------------------------------------------------------------------------------------------------------------------------------------------------------------------------------------------------------------------------------------------------------------------------------------------------------------------------------------------------------------------------------------------------------------------------------GAGTACC-TTTTTGCTTTTCCATATT---CCTCTACCAACATTTAATTAATTATTTATGTCTCC
>MAPLE_ISLE
TATATATACAAAAGTT----CTT------------TACTAAATTTTTTCCTCCAAAACCTTCA-CCCCTTCTCTCA----------------------------------------------------------------------------------------------------------------------------------------------------------------------------------------------------------------------------------------------------------------------------------------------------------------------------------------------------------------------------------------------------------------------------------------------------------------------------------------------------TACC-TTTTTGCTTTTCCATATT---CTTCTACCAACATTTAATTAATTATTTATGTCTCC
>OAC_CARMAN
TATATATACAAAAGTT----CTT------------TACTAAATTTTTTCCTCCAAAACCTTCACCCCCTTCTCTCA----------------------------------------------------------------------------------------------------------------------------------------------------------------------------------------------------------------------------------------------------------------------------------------------------------------------------------------------------------------------------------------------------------------------------------------------------------------------------------------------------TCCCTTTTTTGCTTTTCCATATT---CTTCTACCAACATTTAATTAATTATTTATGTCTCC
>OAC_EMBRO
TATATATACAAAAGTT----CTT------------TACTAAATTTTTTCCTCCAAAACCTTCACCTCCTTCTCTCA----------------------------------------------------------------------------------------------------------------------------------------------------------------------------------------------------------------------------------------------------------------------------------------------------------------------------------------------------------------------------------------------------------------------------------------------------------------------------------------------------TACC-TTTTTGCTTTTCCATATT---CTTCTACCAACATTTAATTAATTATTTATGTCTCC
>OAC_PETREL_2                                                               **                                                                                                                                                                                                                                                                                                                                                                                                                                                                                                  **                                                                        
TATATATACAAAAGTTCTTACTT------------TACTAAATTTTTTCCTCCAAAACCTTCACCCCT-TCTCTCATACTCCCTCCGTTTCAAAATACATGTCCATTTTTGAGAAATTA-GGTAACCAAGGACAGCTAATTTGACACAAAAGTTCCTA-TTTACCCTTGTCCTTTATTTTCTCCATTTTATATTTATTTATCCCACCTCATAATTACTCCCAATACCAAAATTAATTAAAGTTAATCAAATTACAATACCAATACATACTTGGCAATACCAATACTACTAAATGGCATTATTTTTGCTTCGGTATTGAAAAGATCAATTGGCATAGTTCGGTTATCAAAGTTTTTTAAAACTCAATTGAAAAAACTTCCTCCATTATTAATTATACTCTAATCTTAATGGGAATTAATTATTGTGGACAAAAAACTAGAATCCAATTAATTAGTAGGCAAGGGCAAAATAGTCAAAATGCATCTTTAAACTATCAAATGGACATGTATTTTGAAACAAAAAATTTCTCCAAAATGGACATGTATTTTGAAACGGAGGGAGTACC-TTTTTGCTTTTCCATATT---CCTCTACCAACATTTAATTAATTATTTATGTCTCC
>ROLAND                                                                     **                                                                                                                                                                                                                                                                                                                                                                                                                                                                                                  **                                                                  
TATATATACAAAAGTTCTTACTT------------TACTAAATTTTTTCCTCCAAAACCTTCACCCCT---TCTCATACTCCCTCCGTTTCAAAATACATGTCCATTTTTGAGAAATTGCGGTAACCGAGGACGGCTAATTTGACACAAAAGTTCCTATTTTACCCTTGTCCTTTATTTTCTCCATTTTATATTTATTTATCCCACCTCATAATTACTCCCAATACCAAAATTAATTAAAGTTAATCAAATTACAATACCAATACATAC--GGCAATACCAATACTACTAAATGGCATTATTTTTGCTTC-GTATTGAAAAGATCAATTGGCATAGTTCGGTTATCAAAGTTTTTTAAAACTCAATTG-AAAAACTTCCTCCATTATTAATTATACTCTAATCTTAATGGGAATTAATTATTGTGGACAAAAAACTAGAATCCAATTAATTAGTAGGCAAGGGCAAAATAGTCAAAATGCATCTTTAAACTATCAAATGGACATGTATTTTGAAAC-AAAAATTTCTCCAAAATGGACATGTATTTTGAAGCGGAGGGAGTACC-TTTTTGCTTTTCCATATT---CCTCTACCAACATTTAATTAATTATTTATGTCTCC
